# Supplementary material for: Identifying genes associated with genetic control of color polymorphism in the pearl oyster Pinctada margaritifera var. cumingii (Linnaeus 1758) using a comparative whole genome pool‐sequencing approach
Source: Evol Appl. 2022 Sep 16;16(2):408–27. doi: 10.1111/eva.13464 (PMC9923487; doi:10.1111/eva.13464)
Supplement: Supplementary file 1 — Appendix S1 [file EVA-16-408-s001.zip]

Archive with 4 entries (4 files):
- EVA_13464_Supplementary_file_S01A_RedVsGreen_annotated_SNPEff.vcf
- EVA_13464_Supplementary_file_S01B_YellowVsGreen_annotated_SNPEff.vcf
- EVA_13464_Supplementary_file_S01C_YellowVsRed_annotated_SNPEff.vcf
- EVA_13464_Supplementary_files_S02_to_S05.pdf
