# Supplementary material for: Identifying genes associated with genetic control of color polymorphism in the pearl oyster Pinctada margaritifera var. cumingii (Linnaeus 1758) using a comparative whole genome pool‐sequencing approach
Source: Evol Appl. 2022 Sep 16;16(2):408–27. doi: 10.1111/eva.13464 (PMC9923487; doi:10.1111/eva.13464)
Supplement: Supplementary file 1 — Appendix S1 [file EVA-16-408-s001.zip › EVA_13464_Supplementary_file_S01B_YellowVsGreen_annotated_SNPEff.vcf]

##fileformat=VCFv4.2
##FILTER=<ID=PASS,Description="All filters passed">
##fileDate=20181011
##source=freeBayes v1.2.0-dirty
##reference=/home1/datawork/plstenge/Pearl_Oyster_Colour_Population_Genomics/01_data/sspace.final.scaffolds.fasta
##contig=<ID=scaffold1|size567472,length=567472>
##contig=<ID=scaffold2|size410065,length=410065>
##contig=<ID=scaffold3|size498981,length=498981>
##contig=<ID=scaffold4|size369035,length=369035>
##contig=<ID=scaffold5|size365994,length=365994>
##contig=<ID=scaffold6|size482151,length=482151>
##contig=<ID=scaffold7|size665155,length=665155>
##contig=<ID=scaffold8|size399332,length=399332>
##contig=<ID=scaffold9|size467357,length=467357>
##contig=<ID=scaffold10|size363274,length=363274>
##contig=<ID=scaffold11|size453194,length=453194>
##contig=<ID=scaffold12|size329199,length=329199>
##contig=<ID=scaffold13|size318429,length=318429>
##contig=<ID=scaffold14|size350211,length=350211>
##contig=<ID=scaffold15|size399224,length=399224>
##contig=<ID=scaffold16|size414056,length=414056>
##contig=<ID=scaffold17|size307205,length=307205>
##contig=<ID=scaffold18|size585035,length=585035>
##contig=<ID=scaffold19|size471443,length=471443>
##contig=<ID=scaffold20|size301897,length=301897>
##contig=<ID=scaffold21|size319982,length=319982>
##contig=<ID=scaffold22|size297583,length=297583>
##contig=<ID=scaffold23|size294883,length=294883>
##contig=<ID=scaffold24|size353001,length=353001>
##contig=<ID=scaffold25|size293077,length=293077>
##contig=<ID=scaffold26|size344546,length=344546>
##contig=<ID=scaffold27|size287766,length=287766>
##contig=<ID=scaffold28|size307152,length=307152>
##contig=<ID=scaffold29|size405917,length=405917>
##contig=<ID=scaffold30|size313286,length=313286>
##contig=<ID=scaffold31|size304358,length=304358>
##contig=<ID=scaffold32|size284654,length=284654>
##contig=<ID=scaffold33|size301942,length=301942>
##contig=<ID=scaffold34|size332373,length=332373>
##contig=<ID=scaffold35|size468560,length=468560>
##contig=<ID=scaffold36|size404877,length=404877>
##contig=<ID=scaffold37|size329798,length=329798>
##contig=<ID=scaffold38|size466805,length=466805>
##contig=<ID=scaffold39|size369484,length=369484>
##contig=<ID=scaffold40|size320537,length=320537>
##contig=<ID=scaffold41|size269032,length=269032>
##contig=<ID=scaffold42|size538778,length=538778>
##contig=<ID=scaffold43|size421361,length=421361>
##contig=<ID=scaffold44|size344779,length=344779>
##contig=<ID=scaffold45|size373465,length=373465>
##contig=<ID=scaffold46|size318859,length=318859>
##contig=<ID=scaffold47|size298249,length=298249>
##contig=<ID=scaffold48|size371816,length=371816>
##contig=<ID=scaffold49|size265340,length=265340>
##contig=<ID=scaffold50|size263963,length=263963>
##contig=<ID=scaffold51|size417995,length=417995>
##contig=<ID=scaffold52|size326587,length=326587>
##contig=<ID=scaffold53|size417442,length=417442>
##contig=<ID=scaffold54|size490924,length=490924>
##contig=<ID=scaffold55|size375599,length=375599>
##contig=<ID=scaffold56|size347174,length=347174>
##contig=<ID=scaffold57|size436007,length=436007>
##contig=<ID=scaffold58|size502854,length=502854>
##contig=<ID=scaffold59|size281094,length=281094>
##contig=<ID=scaffold60|size492667,length=492667>
##contig=<ID=scaffold61|size400825,length=400825>
##contig=<ID=scaffold62|size256677,length=256677>
##contig=<ID=scaffold63|size348773,length=348773>
##contig=<ID=scaffold64|size255389,length=255389>
##contig=<ID=scaffold65|size340935,length=340935>
##contig=<ID=scaffold66|size608789,length=608789>
##contig=<ID=scaffold67|size261550,length=261550>
##contig=<ID=scaffold68|size278367,length=278367>
##contig=<ID=scaffold69|size251715,length=251715>
##contig=<ID=scaffold70|size280154,length=280154>
##contig=<ID=scaffold71|size363068,length=363068>
##contig=<ID=scaffold72|size307148,length=307148>
##contig=<ID=scaffold73|size250910,length=250910>
##contig=<ID=scaffold74|size406191,length=406191>
##contig=<ID=scaffold75|size280025,length=280025>
##contig=<ID=scaffold76|size343677,length=343677>
##contig=<ID=scaffold77|size290893,length=290893>
##contig=<ID=scaffold78|size244191,length=244191>
##contig=<ID=scaffold79|size281143,length=281143>
##contig=<ID=scaffold80|size398458,length=398458>
##contig=<ID=scaffold81|size243167,length=243167>
##contig=<ID=scaffold82|size267792,length=267792>
##contig=<ID=scaffold83|size242234,length=242234>
##contig=<ID=scaffold84|size241876,length=241876>
##contig=<ID=scaffold85|size241780,length=241780>
##contig=<ID=scaffold86|size241636,length=241636>
##contig=<ID=scaffold87|size345563,length=345563>
##contig=<ID=scaffold88|size277366,length=277366>
##contig=<ID=scaffold89|size239972,length=239972>
##contig=<ID=scaffold90|size239172,length=239172>
##contig=<ID=scaffold91|size419679,length=419679>
##contig=<ID=scaffold92|size407555,length=407555>
##contig=<ID=scaffold93|size332783,length=332783>
##contig=<ID=scaffold94|size443502,length=443502>
##contig=<ID=scaffold95|size235698,length=235698>
##contig=<ID=scaffold96|size235252,length=235252>
##contig=<ID=scaffold97|size234723,length=234723>
##contig=<ID=scaffold98|size279914,length=279914>
##contig=<ID=scaffold99|size321599,length=321599>
##contig=<ID=scaffold100|size297643,length=297643>
##contig=<ID=scaffold101|size233448,length=233448>
##contig=<ID=scaffold102|size233204,length=233204>
##contig=<ID=scaffold103|size233109,length=233109>
##contig=<ID=scaffold104|size934493,length=934493>
##contig=<ID=scaffold105|size232573,length=232573>
##contig=<ID=scaffold106|size258213,length=258213>
##contig=<ID=scaffold107|size612490,length=612490>
##contig=<ID=scaffold108|size255113,length=255113>
##contig=<ID=scaffold109|size389597,length=389597>
##contig=<ID=scaffold110|size285443,length=285443>
##contig=<ID=scaffold111|size228554,length=228554>
##contig=<ID=scaffold112|size675390,length=675390>
##contig=<ID=scaffold113|size299110,length=299110>
##contig=<ID=scaffold114|size502007,length=502007>
##contig=<ID=scaffold115|size247849,length=247849>
##contig=<ID=scaffold116|size320841,length=320841>
##contig=<ID=scaffold117|size252897,length=252897>
##contig=<ID=scaffold118|size383775,length=383775>
##contig=<ID=scaffold119|size227061,length=227061>
##contig=<ID=scaffold120|size412938,length=412938>
##contig=<ID=scaffold121|size254651,length=254651>
##contig=<ID=scaffold122|size464842,length=464842>
##contig=<ID=scaffold123|size287729,length=287729>
##contig=<ID=scaffold124|size307612,length=307612>
##contig=<ID=scaffold125|size413603,length=413603>
##contig=<ID=scaffold126|size303636,length=303636>
##contig=<ID=scaffold127|size224662,length=224662>
##contig=<ID=scaffold128|size224574,length=224574>
##contig=<ID=scaffold129|size224538,length=224538>
##contig=<ID=scaffold130|size224131,length=224131>
##contig=<ID=scaffold131|size277116,length=277116>
##contig=<ID=scaffold132|size223395,length=223395>
##contig=<ID=scaffold133|size380313,length=380313>
##contig=<ID=scaffold134|size286024,length=286024>
##contig=<ID=scaffold135|size294218,length=294218>
##contig=<ID=scaffold136|size264759,length=264759>
##contig=<ID=scaffold137|size409032,length=409032>
##contig=<ID=scaffold138|size481564,length=481564>
##contig=<ID=scaffold139|size221713,length=221713>
##contig=<ID=scaffold140|size221657,length=221657>
##contig=<ID=scaffold141|size311160,length=311160>
##contig=<ID=scaffold142|size220728,length=220728>
##contig=<ID=scaffold143|size256649,length=256649>
##contig=<ID=scaffold144|size258827,length=258827>
##contig=<ID=scaffold145|size219602,length=219602>
##contig=<ID=scaffold146|size219328,length=219328>
##contig=<ID=scaffold147|size219017,length=219017>
##contig=<ID=scaffold148|size218457,length=218457>
##contig=<ID=scaffold149|size218452,length=218452>
##contig=<ID=scaffold150|size218338,length=218338>
##contig=<ID=scaffold151|size357723,length=357723>
##contig=<ID=scaffold152|size248445,length=248445>
##contig=<ID=scaffold153|size283045,length=283045>
##contig=<ID=scaffold154|size320920,length=320920>
##contig=<ID=scaffold155|size385836,length=385836>
##contig=<ID=scaffold156|size437243,length=437243>
##contig=<ID=scaffold157|size262063,length=262063>
##contig=<ID=scaffold158|size214741,length=214741>
##contig=<ID=scaffold159|size303642,length=303642>
##contig=<ID=scaffold160|size213771,length=213771>
##contig=<ID=scaffold161|size213395,length=213395>
##contig=<ID=scaffold162|size236572,length=236572>
##contig=<ID=scaffold163|size433246,length=433246>
##contig=<ID=scaffold164|size248782,length=248782>
##contig=<ID=scaffold165|size236720,length=236720>
##contig=<ID=scaffold166|size212194,length=212194>
##contig=<ID=scaffold167|size291670,length=291670>
##contig=<ID=scaffold168|size312514,length=312514>
##contig=<ID=scaffold169|size240201,length=240201>
##contig=<ID=scaffold170|size211729,length=211729>
##contig=<ID=scaffold171|size319794,length=319794>
##contig=<ID=scaffold172|size351726,length=351726>
##contig=<ID=scaffold173|size349878,length=349878>
##contig=<ID=scaffold174|size210559,length=210559>
##contig=<ID=scaffold175|size299376,length=299376>
##contig=<ID=scaffold176|size247094,length=247094>
##contig=<ID=scaffold177|size232943,length=232943>
##contig=<ID=scaffold178|size227352,length=227352>
##contig=<ID=scaffold179|size209251,length=209251>
##contig=<ID=scaffold180|size235669,length=235669>
##contig=<ID=scaffold181|size293253,length=293253>
##contig=<ID=scaffold182|size275612,length=275612>
##contig=<ID=scaffold183|size254152,length=254152>
##contig=<ID=scaffold184|size287838,length=287838>
##contig=<ID=scaffold185|size308814,length=308814>
##contig=<ID=scaffold186|size206997,length=206997>
##contig=<ID=scaffold187|size261842,length=261842>
##contig=<ID=scaffold188|size206906,length=206906>
##contig=<ID=scaffold189|size310192,length=310192>
##contig=<ID=scaffold190|size266072,length=266072>
##contig=<ID=scaffold191|size205927,length=205927>
##contig=<ID=scaffold192|size205632,length=205632>
##contig=<ID=scaffold193|size256009,length=256009>
##contig=<ID=scaffold194|size204770,length=204770>
##contig=<ID=scaffold195|size421668,length=421668>
##contig=<ID=scaffold196|size204388,length=204388>
##contig=<ID=scaffold197|size204360,length=204360>
##contig=<ID=scaffold198|size204315,length=204315>
##contig=<ID=scaffold199|size282673,length=282673>
##contig=<ID=scaffold200|size231477,length=231477>
##contig=<ID=scaffold201|size225346,length=225346>
##contig=<ID=scaffold202|size227269,length=227269>
##contig=<ID=scaffold203|size242337,length=242337>
##contig=<ID=scaffold204|size245622,length=245622>
##contig=<ID=scaffold205|size302585,length=302585>
##contig=<ID=scaffold206|size202560,length=202560>
##contig=<ID=scaffold207|size334503,length=334503>
##contig=<ID=scaffold208|size201665,length=201665>
##contig=<ID=scaffold209|size259044,length=259044>
##contig=<ID=scaffold210|size427775,length=427775>
##contig=<ID=scaffold211|size252336,length=252336>
##contig=<ID=scaffold212|size299001,length=299001>
##contig=<ID=scaffold213|size200314,length=200314>
##contig=<ID=scaffold214|size200207,length=200207>
##contig=<ID=scaffold215|size237743,length=237743>
##contig=<ID=scaffold216|size225535,length=225535>
##contig=<ID=scaffold217|size246981,length=246981>
##contig=<ID=scaffold218|size423460,length=423460>
##contig=<ID=scaffold219|size308910,length=308910>
##contig=<ID=scaffold220|size383690,length=383690>
##contig=<ID=scaffold221|size240150,length=240150>
##contig=<ID=scaffold222|size381503,length=381503>
##contig=<ID=scaffold223|size198818,length=198818>
##contig=<ID=scaffold224|size198663,length=198663>
##contig=<ID=scaffold225|size236507,length=236507>
##contig=<ID=scaffold226|size262146,length=262146>
##contig=<ID=scaffold227|size300886,length=300886>
##contig=<ID=scaffold228|size344896,length=344896>
##contig=<ID=scaffold229|size242591,length=242591>
##contig=<ID=scaffold230|size354125,length=354125>
##contig=<ID=scaffold231|size249535,length=249535>
##contig=<ID=scaffold232|size219816,length=219816>
##contig=<ID=scaffold233|size349934,length=349934>
##contig=<ID=scaffold234|size272526,length=272526>
##contig=<ID=scaffold235|size195830,length=195830>
##contig=<ID=scaffold236|size195829,length=195829>
##contig=<ID=scaffold237|size269649,length=269649>
##contig=<ID=scaffold238|size218124,length=218124>
##contig=<ID=scaffold239|size195692,length=195692>
##contig=<ID=scaffold240|size211441,length=211441>
##contig=<ID=scaffold241|size217240,length=217240>
##contig=<ID=scaffold242|size261083,length=261083>
##contig=<ID=scaffold243|size194558,length=194558>
##contig=<ID=scaffold244|size285256,length=285256>
##contig=<ID=scaffold245|size293925,length=293925>
##contig=<ID=scaffold246|size194010,length=194010>
##contig=<ID=scaffold247|size193845,length=193845>
##contig=<ID=scaffold248|size193741,length=193741>
##contig=<ID=scaffold249|size364265,length=364265>
##contig=<ID=scaffold250|size192687,length=192687>
##contig=<ID=scaffold251|size213077,length=213077>
##contig=<ID=scaffold252|size339218,length=339218>
##contig=<ID=scaffold253|size316311,length=316311>
##contig=<ID=scaffold254|size604394,length=604394>
##contig=<ID=scaffold255|size271355,length=271355>
##contig=<ID=scaffold256|size225922,length=225922>
##contig=<ID=scaffold257|size191529,length=191529>
##contig=<ID=scaffold258|size299806,length=299806>
##contig=<ID=scaffold259|size191442,length=191442>
##contig=<ID=scaffold260|size201772,length=201772>
##contig=<ID=scaffold261|size228107,length=228107>
##contig=<ID=scaffold262|size381621,length=381621>
##contig=<ID=scaffold263|size274623,length=274623>
##contig=<ID=scaffold264|size320753,length=320753>
##contig=<ID=scaffold265|size402299,length=402299>
##contig=<ID=scaffold266|size211161,length=211161>
##contig=<ID=scaffold267|size190565,length=190565>
##contig=<ID=scaffold268|size256358,length=256358>
##contig=<ID=scaffold269|size275974,length=275974>
##contig=<ID=scaffold270|size320374,length=320374>
##contig=<ID=scaffold271|size461779,length=461779>
##contig=<ID=scaffold272|size189830,length=189830>
##contig=<ID=scaffold273|size459813,length=459813>
##contig=<ID=scaffold274|size189192,length=189192>
##contig=<ID=scaffold275|size345796,length=345796>
##contig=<ID=scaffold276|size362962,length=362962>
##contig=<ID=scaffold277|size371970,length=371970>
##contig=<ID=scaffold278|size187951,length=187951>
##contig=<ID=scaffold279|size187932,length=187932>
##contig=<ID=scaffold280|size206601,length=206601>
##contig=<ID=scaffold281|size187763,length=187763>
##contig=<ID=scaffold282|size205438,length=205438>
##contig=<ID=scaffold283|size351465,length=351465>
##contig=<ID=scaffold284|size239466,length=239466>
##contig=<ID=scaffold285|size251535,length=251535>
##contig=<ID=scaffold286|size240061,length=240061>
##contig=<ID=scaffold287|size186912,length=186912>
##contig=<ID=scaffold288|size299707,length=299707>
##contig=<ID=scaffold289|size293967,length=293967>
##contig=<ID=scaffold290|size314506,length=314506>
##contig=<ID=scaffold291|size209116,length=209116>
##contig=<ID=scaffold292|size269714,length=269714>
##contig=<ID=scaffold293|size338516,length=338516>
##contig=<ID=scaffold294|size185994,length=185994>
##contig=<ID=scaffold295|size289920,length=289920>
##contig=<ID=scaffold296|size185649,length=185649>
##contig=<ID=scaffold297|size379208,length=379208>
##contig=<ID=scaffold298|size198099,length=198099>
##contig=<ID=scaffold299|size253842,length=253842>
##contig=<ID=scaffold300|size518482,length=518482>
##contig=<ID=scaffold301|size185008,length=185008>
##contig=<ID=scaffold302|size200947,length=200947>
##contig=<ID=scaffold303|size331505,length=331505>
##contig=<ID=scaffold304|size184890,length=184890>
##contig=<ID=scaffold305|size205730,length=205730>
##contig=<ID=scaffold306|size184567,length=184567>
##contig=<ID=scaffold307|size223124,length=223124>
##contig=<ID=scaffold308|size184540,length=184540>
##contig=<ID=scaffold309|size232637,length=232637>
##contig=<ID=scaffold310|size231986,length=231986>
##contig=<ID=scaffold311|size184142,length=184142>
##contig=<ID=scaffold312|size218733,length=218733>
##contig=<ID=scaffold313|size268487,length=268487>
##contig=<ID=scaffold314|size205102,length=205102>
##contig=<ID=scaffold315|size234465,length=234465>
##contig=<ID=scaffold316|size347727,length=347727>
##contig=<ID=scaffold317|size322373,length=322373>
##contig=<ID=scaffold318|size243255,length=243255>
##contig=<ID=scaffold319|size182860,length=182860>
##contig=<ID=scaffold320|size404118,length=404118>
##contig=<ID=scaffold321|size182500,length=182500>
##contig=<ID=scaffold322|size344839,length=344839>
##contig=<ID=scaffold323|size207090,length=207090>
##contig=<ID=scaffold324|size394588,length=394588>
##contig=<ID=scaffold325|size558430,length=558430>
##contig=<ID=scaffold326|size200237,length=200237>
##contig=<ID=scaffold327|size327899,length=327899>
##contig=<ID=scaffold328|size181337,length=181337>
##contig=<ID=scaffold329|size264739,length=264739>
##contig=<ID=scaffold330|size216541,length=216541>
##contig=<ID=scaffold331|size210939,length=210939>
##contig=<ID=scaffold332|size262540,length=262540>
##contig=<ID=scaffold333|size185950,length=185950>
##contig=<ID=scaffold334|size341206,length=341206>
##contig=<ID=scaffold335|size190774,length=190774>
##contig=<ID=scaffold336|size211905,length=211905>
##contig=<ID=scaffold337|size296661,length=296661>
##contig=<ID=scaffold338|size201243,length=201243>
##contig=<ID=scaffold339|size196024,length=196024>
##contig=<ID=scaffold340|size230066,length=230066>
##contig=<ID=scaffold341|size258953,length=258953>
##contig=<ID=scaffold342|size221249,length=221249>
##contig=<ID=scaffold343|size318118,length=318118>
##contig=<ID=scaffold344|size332644,length=332644>
##contig=<ID=scaffold345|size289741,length=289741>
##contig=<ID=scaffold346|size179306,length=179306>
##contig=<ID=scaffold347|size188179,length=188179>
##contig=<ID=scaffold348|size179198,length=179198>
##contig=<ID=scaffold349|size228366,length=228366>
##contig=<ID=scaffold350|size178967,length=178967>
##contig=<ID=scaffold351|size178811,length=178811>
##contig=<ID=scaffold352|size178809,length=178809>
##contig=<ID=scaffold353|size406041,length=406041>
##contig=<ID=scaffold354|size178226,length=178226>
##contig=<ID=scaffold355|size195793,length=195793>
##contig=<ID=scaffold356|size194053,length=194053>
##contig=<ID=scaffold357|size214631,length=214631>
##contig=<ID=scaffold358|size393836,length=393836>
##contig=<ID=scaffold359|size324615,length=324615>
##contig=<ID=scaffold360|size189391,length=189391>
##contig=<ID=scaffold361|size559435,length=559435>
##contig=<ID=scaffold362|size176817,length=176817>
##contig=<ID=scaffold363|size555997,length=555997>
##contig=<ID=scaffold364|size206159,length=206159>
##contig=<ID=scaffold365|size247128,length=247128>
##contig=<ID=scaffold366|size176072,length=176072>
##contig=<ID=scaffold367|size175977,length=175977>
##contig=<ID=scaffold368|size201002,length=201002>
##contig=<ID=scaffold369|size175928,length=175928>
##contig=<ID=scaffold370|size313156,length=313156>
##contig=<ID=scaffold371|size175392,length=175392>
##contig=<ID=scaffold372|size175353,length=175353>
##contig=<ID=scaffold373|size340132,length=340132>
##contig=<ID=scaffold374|size318731,length=318731>
##contig=<ID=scaffold375|size328173,length=328173>
##contig=<ID=scaffold376|size235154,length=235154>
##contig=<ID=scaffold377|size303875,length=303875>
##contig=<ID=scaffold378|size203561,length=203561>
##contig=<ID=scaffold379|size219943,length=219943>
##contig=<ID=scaffold380|size204362,length=204362>
##contig=<ID=scaffold381|size319941,length=319941>
##contig=<ID=scaffold382|size363300,length=363300>
##contig=<ID=scaffold383|size336459,length=336459>
##contig=<ID=scaffold384|size267026,length=267026>
##contig=<ID=scaffold385|size330824,length=330824>
##contig=<ID=scaffold386|size423945,length=423945>
##contig=<ID=scaffold387|size173806,length=173806>
##contig=<ID=scaffold388|size173600,length=173600>
##contig=<ID=scaffold389|size173453,length=173453>
##contig=<ID=scaffold390|size173451,length=173451>
##contig=<ID=scaffold391|size316593,length=316593>
##contig=<ID=scaffold392|size205118,length=205118>
##contig=<ID=scaffold393|size180454,length=180454>
##contig=<ID=scaffold394|size211439,length=211439>
##contig=<ID=scaffold395|size201746,length=201746>
##contig=<ID=scaffold396|size202297,length=202297>
##contig=<ID=scaffold397|size329934,length=329934>
##contig=<ID=scaffold398|size223450,length=223450>
##contig=<ID=scaffold399|size337595,length=337595>
##contig=<ID=scaffold400|size172758,length=172758>
##contig=<ID=scaffold401|size467931,length=467931>
##contig=<ID=scaffold402|size172655,length=172655>
##contig=<ID=scaffold403|size230208,length=230208>
##contig=<ID=scaffold404|size239239,length=239239>
##contig=<ID=scaffold405|size259543,length=259543>
##contig=<ID=scaffold406|size215870,length=215870>
##contig=<ID=scaffold407|size262024,length=262024>
##contig=<ID=scaffold408|size241160,length=241160>
##contig=<ID=scaffold409|size196245,length=196245>
##contig=<ID=scaffold410|size171622,length=171622>
##contig=<ID=scaffold411|size261258,length=261258>
##contig=<ID=scaffold412|size375840,length=375840>
##contig=<ID=scaffold413|size171392,length=171392>
##contig=<ID=scaffold414|size171346,length=171346>
##contig=<ID=scaffold415|size278377,length=278377>
##contig=<ID=scaffold416|size375730,length=375730>
##contig=<ID=scaffold417|size388363,length=388363>
##contig=<ID=scaffold418|size190062,length=190062>
##contig=<ID=scaffold419|size170743,length=170743>
##contig=<ID=scaffold420|size215535,length=215535>
##contig=<ID=scaffold421|size170603,length=170603>
##contig=<ID=scaffold422|size271960,length=271960>
##contig=<ID=scaffold423|size170276,length=170276>
##contig=<ID=scaffold424|size169776,length=169776>
##contig=<ID=scaffold425|size169511,length=169511>
##contig=<ID=scaffold426|size209751,length=209751>
##contig=<ID=scaffold427|size169285,length=169285>
##contig=<ID=scaffold428|size169190,length=169190>
##contig=<ID=scaffold429|size169182,length=169182>
##contig=<ID=scaffold430|size527425,length=527425>
##contig=<ID=scaffold431|size266684,length=266684>
##contig=<ID=scaffold432|size238846,length=238846>
##contig=<ID=scaffold433|size168835,length=168835>
##contig=<ID=scaffold434|size199108,length=199108>
##contig=<ID=scaffold435|size168781,length=168781>
##contig=<ID=scaffold436|size232499,length=232499>
##contig=<ID=scaffold437|size333108,length=333108>
##contig=<ID=scaffold438|size254018,length=254018>
##contig=<ID=scaffold439|size338552,length=338552>
##contig=<ID=scaffold440|size168597,length=168597>
##contig=<ID=scaffold441|size322675,length=322675>
##contig=<ID=scaffold442|size200142,length=200142>
##contig=<ID=scaffold443|size183569,length=183569>
##contig=<ID=scaffold444|size167998,length=167998>
##contig=<ID=scaffold445|size211534,length=211534>
##contig=<ID=scaffold446|size270287,length=270287>
##contig=<ID=scaffold447|size167727,length=167727>
##contig=<ID=scaffold448|size167677,length=167677>
##contig=<ID=scaffold449|size167381,length=167381>
##contig=<ID=scaffold450|size167325,length=167325>
##contig=<ID=scaffold451|size167224,length=167224>
##contig=<ID=scaffold452|size167004,length=167004>
##contig=<ID=scaffold453|size185647,length=185647>
##contig=<ID=scaffold454|size172198,length=172198>
##contig=<ID=scaffold455|size209014,length=209014>
##contig=<ID=scaffold456|size295666,length=295666>
##contig=<ID=scaffold457|size166547,length=166547>
##contig=<ID=scaffold458|size202321,length=202321>
##contig=<ID=scaffold459|size166490,length=166490>
##contig=<ID=scaffold460|size299527,length=299527>
##contig=<ID=scaffold461|size443501,length=443501>
##contig=<ID=scaffold462|size166051,length=166051>
##contig=<ID=scaffold463|size180809,length=180809>
##contig=<ID=scaffold464|size313385,length=313385>
##contig=<ID=scaffold465|size206941,length=206941>
##contig=<ID=scaffold466|size489227,length=489227>
##contig=<ID=scaffold467|size325029,length=325029>
##contig=<ID=scaffold468|size466549,length=466549>
##contig=<ID=scaffold469|size165284,length=165284>
##contig=<ID=scaffold470|size165257,length=165257>
##contig=<ID=scaffold471|size165209,length=165209>
##contig=<ID=scaffold472|size243463,length=243463>
##contig=<ID=scaffold473|size165081,length=165081>
##contig=<ID=scaffold474|size224602,length=224602>
##contig=<ID=scaffold475|size165011,length=165011>
##contig=<ID=scaffold476|size225140,length=225140>
##contig=<ID=scaffold477|size350910,length=350910>
##contig=<ID=scaffold478|size164716,length=164716>
##contig=<ID=scaffold479|size164657,length=164657>
##contig=<ID=scaffold480|size457386,length=457386>
##contig=<ID=scaffold481|size225802,length=225802>
##contig=<ID=scaffold482|size446492,length=446492>
##contig=<ID=scaffold483|size281428,length=281428>
##contig=<ID=scaffold484|size164391,length=164391>
##contig=<ID=scaffold485|size226904,length=226904>
##contig=<ID=scaffold486|size164273,length=164273>
##contig=<ID=scaffold487|size301406,length=301406>
##contig=<ID=scaffold488|size164042,length=164042>
##contig=<ID=scaffold489|size163882,length=163882>
##contig=<ID=scaffold490|size404280,length=404280>
##contig=<ID=scaffold491|size163775,length=163775>
##contig=<ID=scaffold492|size163623,length=163623>
##contig=<ID=scaffold493|size275645,length=275645>
##contig=<ID=scaffold494|size163391,length=163391>
##contig=<ID=scaffold495|size234749,length=234749>
##contig=<ID=scaffold496|size369937,length=369937>
##contig=<ID=scaffold497|size184201,length=184201>
##contig=<ID=scaffold498|size404622,length=404622>
##contig=<ID=scaffold499|size163006,length=163006>
##contig=<ID=scaffold500|size256079,length=256079>
##contig=<ID=scaffold501|size214455,length=214455>
##contig=<ID=scaffold502|size162519,length=162519>
##contig=<ID=scaffold503|size162414,length=162414>
##contig=<ID=scaffold504|size162387,length=162387>
##contig=<ID=scaffold505|size162375,length=162375>
##contig=<ID=scaffold506|size177798,length=177798>
##contig=<ID=scaffold507|size519548,length=519548>
##contig=<ID=scaffold508|size222020,length=222020>
##contig=<ID=scaffold509|size201077,length=201077>
##contig=<ID=scaffold510|size173494,length=173494>
##contig=<ID=scaffold511|size381880,length=381880>
##contig=<ID=scaffold512|size279355,length=279355>
##contig=<ID=scaffold513|size344267,length=344267>
##contig=<ID=scaffold514|size264687,length=264687>
##contig=<ID=scaffold515|size175338,length=175338>
##contig=<ID=scaffold516|size244129,length=244129>
##contig=<ID=scaffold517|size161180,length=161180>
##contig=<ID=scaffold518|size431291,length=431291>
##contig=<ID=scaffold519|size161083,length=161083>
##contig=<ID=scaffold520|size160897,length=160897>
##contig=<ID=scaffold521|size160855,length=160855>
##contig=<ID=scaffold522|size240925,length=240925>
##contig=<ID=scaffold523|size284731,length=284731>
##contig=<ID=scaffold524|size160740,length=160740>
##contig=<ID=scaffold525|size264883,length=264883>
##contig=<ID=scaffold526|size181863,length=181863>
##contig=<ID=scaffold527|size160550,length=160550>
##contig=<ID=scaffold528|size179506,length=179506>
##contig=<ID=scaffold529|size256401,length=256401>
##contig=<ID=scaffold530|size229996,length=229996>
##contig=<ID=scaffold531|size186419,length=186419>
##contig=<ID=scaffold532|size189515,length=189515>
##contig=<ID=scaffold533|size312678,length=312678>
##contig=<ID=scaffold534|size215413,length=215413>
##contig=<ID=scaffold535|size186898,length=186898>
##contig=<ID=scaffold536|size231542,length=231542>
##contig=<ID=scaffold537|size249849,length=249849>
##contig=<ID=scaffold538|size272809,length=272809>
##contig=<ID=scaffold539|size349817,length=349817>
##contig=<ID=scaffold540|size195147,length=195147>
##contig=<ID=scaffold541|size159668,length=159668>
##contig=<ID=scaffold542|size203027,length=203027>
##contig=<ID=scaffold543|size159617,length=159617>
##contig=<ID=scaffold544|size169457,length=169457>
##contig=<ID=scaffold545|size218211,length=218211>
##contig=<ID=scaffold546|size159317,length=159317>
##contig=<ID=scaffold547|size159297,length=159297>
##contig=<ID=scaffold548|size228938,length=228938>
##contig=<ID=scaffold549|size294236,length=294236>
##contig=<ID=scaffold550|size190184,length=190184>
##contig=<ID=scaffold551|size158850,length=158850>
##contig=<ID=scaffold552|size226672,length=226672>
##contig=<ID=scaffold553|size180195,length=180195>
##contig=<ID=scaffold554|size158225,length=158225>
##contig=<ID=scaffold555|size248431,length=248431>
##contig=<ID=scaffold556|size242659,length=242659>
##contig=<ID=scaffold557|size157994,length=157994>
##contig=<ID=scaffold558|size277021,length=277021>
##contig=<ID=scaffold559|size206034,length=206034>
##contig=<ID=scaffold560|size293782,length=293782>
##contig=<ID=scaffold561|size157746,length=157746>
##contig=<ID=scaffold562|size200826,length=200826>
##contig=<ID=scaffold563|size157350,length=157350>
##contig=<ID=scaffold564|size272198,length=272198>
##contig=<ID=scaffold565|size157095,length=157095>
##contig=<ID=scaffold566|size390051,length=390051>
##contig=<ID=scaffold567|size206531,length=206531>
##contig=<ID=scaffold568|size156750,length=156750>
##contig=<ID=scaffold569|size233743,length=233743>
##contig=<ID=scaffold570|size156478,length=156478>
##contig=<ID=scaffold571|size264201,length=264201>
##contig=<ID=scaffold572|size381550,length=381550>
##contig=<ID=scaffold573|size225859,length=225859>
##contig=<ID=scaffold574|size155825,length=155825>
##contig=<ID=scaffold575|size176761,length=176761>
##contig=<ID=scaffold576|size155708,length=155708>
##contig=<ID=scaffold577|size155701,length=155701>
##contig=<ID=scaffold578|size177989,length=177989>
##contig=<ID=scaffold579|size155546,length=155546>
##contig=<ID=scaffold580|size251751,length=251751>
##contig=<ID=scaffold581|size296698,length=296698>
##contig=<ID=scaffold582|size155201,length=155201>
##contig=<ID=scaffold583|size164588,length=164588>
##contig=<ID=scaffold584|size233856,length=233856>
##contig=<ID=scaffold585|size182775,length=182775>
##contig=<ID=scaffold586|size201360,length=201360>
##contig=<ID=scaffold587|size154812,length=154812>
##contig=<ID=scaffold588|size305867,length=305867>
##contig=<ID=scaffold589|size246915,length=246915>
##contig=<ID=scaffold590|size154545,length=154545>
##contig=<ID=scaffold591|size542537,length=542537>
##contig=<ID=scaffold592|size283515,length=283515>
##contig=<ID=scaffold593|size161352,length=161352>
##contig=<ID=scaffold594|size154378,length=154378>
##contig=<ID=scaffold595|size202369,length=202369>
##contig=<ID=scaffold596|size189732,length=189732>
##contig=<ID=scaffold597|size153828,length=153828>
##contig=<ID=scaffold598|size262424,length=262424>
##contig=<ID=scaffold599|size165707,length=165707>
##contig=<ID=scaffold600|size253318,length=253318>
##contig=<ID=scaffold601|size217738,length=217738>
##contig=<ID=scaffold602|size184052,length=184052>
##contig=<ID=scaffold603|size192920,length=192920>
##contig=<ID=scaffold604|size194565,length=194565>
##contig=<ID=scaffold605|size173110,length=173110>
##contig=<ID=scaffold606|size153270,length=153270>
##contig=<ID=scaffold607|size153242,length=153242>
##contig=<ID=scaffold608|size153225,length=153225>
##contig=<ID=scaffold609|size153202,length=153202>
##contig=<ID=scaffold610|size256687,length=256687>
##contig=<ID=scaffold611|size152939,length=152939>
##contig=<ID=scaffold612|size255843,length=255843>
##contig=<ID=scaffold613|size174400,length=174400>
##contig=<ID=scaffold614|size152756,length=152756>
##contig=<ID=scaffold615|size181516,length=181516>
##contig=<ID=scaffold616|size242534,length=242534>
##contig=<ID=scaffold617|size213831,length=213831>
##contig=<ID=scaffold618|size152486,length=152486>
##contig=<ID=scaffold619|size152342,length=152342>
##contig=<ID=scaffold620|size152315,length=152315>
##contig=<ID=scaffold621|size316745,length=316745>
##contig=<ID=scaffold622|size346260,length=346260>
##contig=<ID=scaffold623|size192739,length=192739>
##contig=<ID=scaffold624|size179303,length=179303>
##contig=<ID=scaffold625|size197045,length=197045>
##contig=<ID=scaffold626|size237541,length=237541>
##contig=<ID=scaffold627|size186339,length=186339>
##contig=<ID=scaffold628|size555846,length=555846>
##contig=<ID=scaffold629|size277923,length=277923>
##contig=<ID=scaffold630|size420493,length=420493>
##contig=<ID=scaffold631|size219215,length=219215>
##contig=<ID=scaffold632|size287754,length=287754>
##contig=<ID=scaffold633|size183421,length=183421>
##contig=<ID=scaffold634|size277710,length=277710>
##contig=<ID=scaffold635|size286649,length=286649>
##contig=<ID=scaffold636|size151113,length=151113>
##contig=<ID=scaffold637|size177620,length=177620>
##contig=<ID=scaffold638|size223940,length=223940>
##contig=<ID=scaffold639|size150919,length=150919>
##contig=<ID=scaffold640|size190399,length=190399>
##contig=<ID=scaffold641|size150831,length=150831>
##contig=<ID=scaffold642|size150809,length=150809>
##contig=<ID=scaffold643|size150784,length=150784>
##contig=<ID=scaffold644|size177741,length=177741>
##contig=<ID=scaffold645|size150701,length=150701>
##contig=<ID=scaffold646|size212683,length=212683>
##contig=<ID=scaffold647|size150598,length=150598>
##contig=<ID=scaffold648|size232390,length=232390>
##contig=<ID=scaffold649|size247893,length=247893>
##contig=<ID=scaffold650|size150318,length=150318>
##contig=<ID=scaffold651|size540832,length=540832>
##contig=<ID=scaffold652|size150266,length=150266>
##contig=<ID=scaffold653|size150251,length=150251>
##contig=<ID=scaffold654|size557433,length=557433>
##contig=<ID=scaffold655|size199117,length=199117>
##contig=<ID=scaffold656|size160238,length=160238>
##contig=<ID=scaffold657|size202439,length=202439>
##contig=<ID=scaffold658|size222646,length=222646>
##contig=<ID=scaffold659|size289577,length=289577>
##contig=<ID=scaffold660|size149731,length=149731>
##contig=<ID=scaffold661|size149718,length=149718>
##contig=<ID=scaffold662|size336307,length=336307>
##contig=<ID=scaffold663|size195011,length=195011>
##contig=<ID=scaffold664|size149404,length=149404>
##contig=<ID=scaffold665|size149315,length=149315>
##contig=<ID=scaffold666|size264744,length=264744>
##contig=<ID=scaffold667|size148983,length=148983>
##contig=<ID=scaffold668|size321525,length=321525>
##contig=<ID=scaffold669|size217235,length=217235>
##contig=<ID=scaffold670|size250180,length=250180>
##contig=<ID=scaffold671|size417783,length=417783>
##contig=<ID=scaffold672|size148624,length=148624>
##contig=<ID=scaffold673|size212563,length=212563>
##contig=<ID=scaffold674|size231015,length=231015>
##contig=<ID=scaffold675|size222465,length=222465>
##contig=<ID=scaffold676|size148385,length=148385>
##contig=<ID=scaffold677|size171454,length=171454>
##contig=<ID=scaffold678|size461143,length=461143>
##contig=<ID=scaffold679|size178512,length=178512>
##contig=<ID=scaffold680|size164217,length=164217>
##contig=<ID=scaffold681|size258651,length=258651>
##contig=<ID=scaffold682|size148060,length=148060>
##contig=<ID=scaffold683|size186042,length=186042>
##contig=<ID=scaffold684|size232356,length=232356>
##contig=<ID=scaffold685|size189586,length=189586>
##contig=<ID=scaffold686|size147781,length=147781>
##contig=<ID=scaffold687|size206968,length=206968>
##contig=<ID=scaffold688|size147490,length=147490>
##contig=<ID=scaffold689|size147397,length=147397>
##contig=<ID=scaffold690|size147151,length=147151>
##contig=<ID=scaffold691|size147084,length=147084>
##contig=<ID=scaffold692|size220941,length=220941>
##contig=<ID=scaffold693|size168963,length=168963>
##contig=<ID=scaffold694|size186679,length=186679>
##contig=<ID=scaffold695|size399694,length=399694>
##contig=<ID=scaffold696|size175287,length=175287>
##contig=<ID=scaffold697|size308064,length=308064>
##contig=<ID=scaffold698|size146754,length=146754>
##contig=<ID=scaffold699|size374894,length=374894>
##contig=<ID=scaffold700|size183169,length=183169>
##contig=<ID=scaffold701|size244522,length=244522>
##contig=<ID=scaffold702|size161215,length=161215>
##contig=<ID=scaffold703|size268505,length=268505>
##contig=<ID=scaffold704|size424036,length=424036>
##contig=<ID=scaffold705|size368417,length=368417>
##contig=<ID=scaffold706|size194680,length=194680>
##contig=<ID=scaffold707|size146360,length=146360>
##contig=<ID=scaffold708|size189198,length=189198>
##contig=<ID=scaffold709|size145890,length=145890>
##contig=<ID=scaffold710|size244605,length=244605>
##contig=<ID=scaffold711|size145880,length=145880>
##contig=<ID=scaffold712|size163202,length=163202>
##contig=<ID=scaffold713|size145643,length=145643>
##contig=<ID=scaffold714|size145537,length=145537>
##contig=<ID=scaffold715|size302467,length=302467>
##contig=<ID=scaffold716|size164437,length=164437>
##contig=<ID=scaffold717|size145459,length=145459>
##contig=<ID=scaffold718|size300653,length=300653>
##contig=<ID=scaffold719|size199701,length=199701>
##contig=<ID=scaffold720|size228729,length=228729>
##contig=<ID=scaffold721|size271531,length=271531>
##contig=<ID=scaffold722|size324613,length=324613>
##contig=<ID=scaffold723|size192823,length=192823>
##contig=<ID=scaffold724|size145139,length=145139>
##contig=<ID=scaffold725|size225591,length=225591>
##contig=<ID=scaffold726|size231689,length=231689>
##contig=<ID=scaffold727|size145040,length=145040>
##contig=<ID=scaffold728|size145029,length=145029>
##contig=<ID=scaffold729|size182696,length=182696>
##contig=<ID=scaffold730|size144910,length=144910>
##contig=<ID=scaffold731|size258772,length=258772>
##contig=<ID=scaffold732|size295505,length=295505>
##contig=<ID=scaffold733|size205961,length=205961>
##contig=<ID=scaffold734|size224438,length=224438>
##contig=<ID=scaffold735|size204023,length=204023>
##contig=<ID=scaffold736|size157644,length=157644>
##contig=<ID=scaffold737|size164597,length=164597>
##contig=<ID=scaffold738|size144527,length=144527>
##contig=<ID=scaffold739|size203352,length=203352>
##contig=<ID=scaffold740|size376897,length=376897>
##contig=<ID=scaffold741|size948869,length=948869>
##contig=<ID=scaffold742|size179401,length=179401>
##contig=<ID=scaffold743|size144288,length=144288>
##contig=<ID=scaffold744|size203217,length=203217>
##contig=<ID=scaffold745|size144259,length=144259>
##contig=<ID=scaffold746|size316904,length=316904>
##contig=<ID=scaffold747|size191355,length=191355>
##contig=<ID=scaffold748|size144005,length=144005>
##contig=<ID=scaffold749|size217857,length=217857>
##contig=<ID=scaffold750|size301575,length=301575>
##contig=<ID=scaffold751|size349300,length=349300>
##contig=<ID=scaffold752|size154249,length=154249>
##contig=<ID=scaffold753|size143527,length=143527>
##contig=<ID=scaffold754|size393405,length=393405>
##contig=<ID=scaffold755|size203045,length=203045>
##contig=<ID=scaffold756|size346760,length=346760>
##contig=<ID=scaffold757|size303190,length=303190>
##contig=<ID=scaffold758|size143466,length=143466>
##contig=<ID=scaffold759|size198364,length=198364>
##contig=<ID=scaffold760|size239677,length=239677>
##contig=<ID=scaffold761|size143384,length=143384>
##contig=<ID=scaffold762|size222790,length=222790>
##contig=<ID=scaffold763|size233886,length=233886>
##contig=<ID=scaffold764|size208822,length=208822>
##contig=<ID=scaffold765|size264662,length=264662>
##contig=<ID=scaffold766|size209170,length=209170>
##contig=<ID=scaffold767|size165377,length=165377>
##contig=<ID=scaffold768|size143030,length=143030>
##contig=<ID=scaffold769|size207394,length=207394>
##contig=<ID=scaffold770|size231676,length=231676>
##contig=<ID=scaffold771|size391867,length=391867>
##contig=<ID=scaffold772|size279825,length=279825>
##contig=<ID=scaffold773|size142656,length=142656>
##contig=<ID=scaffold774|size142650,length=142650>
##contig=<ID=scaffold775|size159236,length=159236>
##contig=<ID=scaffold776|size142439,length=142439>
##contig=<ID=scaffold777|size142425,length=142425>
##contig=<ID=scaffold778|size142171,length=142171>
##contig=<ID=scaffold779|size161378,length=161378>
##contig=<ID=scaffold780|size258263,length=258263>
##contig=<ID=scaffold781|size141980,length=141980>
##contig=<ID=scaffold782|size141945,length=141945>
##contig=<ID=scaffold783|size218367,length=218367>
##contig=<ID=scaffold784|size160560,length=160560>
##contig=<ID=scaffold785|size141890,length=141890>
##contig=<ID=scaffold786|size238386,length=238386>
##contig=<ID=scaffold787|size141661,length=141661>
##contig=<ID=scaffold788|size273229,length=273229>
##contig=<ID=scaffold789|size245146,length=245146>
##contig=<ID=scaffold790|size141546,length=141546>
##contig=<ID=scaffold791|size153329,length=153329>
##contig=<ID=scaffold792|size249526,length=249526>
##contig=<ID=scaffold793|size390296,length=390296>
##contig=<ID=scaffold794|size201922,length=201922>
##contig=<ID=scaffold795|size141306,length=141306>
##contig=<ID=scaffold796|size284195,length=284195>
##contig=<ID=scaffold797|size141291,length=141291>
##contig=<ID=scaffold798|size264945,length=264945>
##contig=<ID=scaffold799|size331671,length=331671>
##contig=<ID=scaffold800|size163575,length=163575>
##contig=<ID=scaffold801|size141207,length=141207>
##contig=<ID=scaffold802|size477008,length=477008>
##contig=<ID=scaffold803|size141186,length=141186>
##contig=<ID=scaffold804|size228196,length=228196>
##contig=<ID=scaffold805|size299270,length=299270>
##contig=<ID=scaffold806|size231242,length=231242>
##contig=<ID=scaffold807|size141092,length=141092>
##contig=<ID=scaffold808|size296746,length=296746>
##contig=<ID=scaffold809|size191282,length=191282>
##contig=<ID=scaffold810|size231115,length=231115>
##contig=<ID=scaffold811|size140760,length=140760>
##contig=<ID=scaffold812|size140740,length=140740>
##contig=<ID=scaffold813|size224748,length=224748>
##contig=<ID=scaffold814|size182826,length=182826>
##contig=<ID=scaffold815|size266289,length=266289>
##contig=<ID=scaffold816|size140448,length=140448>
##contig=<ID=scaffold817|size244735,length=244735>
##contig=<ID=scaffold818|size379131,length=379131>
##contig=<ID=scaffold819|size224667,length=224667>
##contig=<ID=scaffold820|size184392,length=184392>
##contig=<ID=scaffold821|size195697,length=195697>
##contig=<ID=scaffold822|size306607,length=306607>
##contig=<ID=scaffold823|size139962,length=139962>
##contig=<ID=scaffold824|size171301,length=171301>
##contig=<ID=scaffold825|size158457,length=158457>
##contig=<ID=scaffold826|size200909,length=200909>
##contig=<ID=scaffold827|size139563,length=139563>
##contig=<ID=scaffold828|size191186,length=191186>
##contig=<ID=scaffold829|size244374,length=244374>
##contig=<ID=scaffold830|size139493,length=139493>
##contig=<ID=scaffold831|size317030,length=317030>
##contig=<ID=scaffold832|size166321,length=166321>
##contig=<ID=scaffold833|size155712,length=155712>
##contig=<ID=scaffold834|size205701,length=205701>
##contig=<ID=scaffold835|size148308,length=148308>
##contig=<ID=scaffold836|size139350,length=139350>
##contig=<ID=scaffold837|size139318,length=139318>
##contig=<ID=scaffold838|size385321,length=385321>
##contig=<ID=scaffold839|size139203,length=139203>
##contig=<ID=scaffold840|size139185,length=139185>
##contig=<ID=scaffold841|size170985,length=170985>
##contig=<ID=scaffold842|size229571,length=229571>
##contig=<ID=scaffold843|size139099,length=139099>
##contig=<ID=scaffold844|size139086,length=139086>
##contig=<ID=scaffold845|size148670,length=148670>
##contig=<ID=scaffold846|size139058,length=139058>
##contig=<ID=scaffold847|size139045,length=139045>
##contig=<ID=scaffold848|size138945,length=138945>
##contig=<ID=scaffold849|size266874,length=266874>
##contig=<ID=scaffold850|size206783,length=206783>
##contig=<ID=scaffold851|size157482,length=157482>
##contig=<ID=scaffold852|size138829,length=138829>
##contig=<ID=scaffold853|size172994,length=172994>
##contig=<ID=scaffold854|size411799,length=411799>
##contig=<ID=scaffold855|size271759,length=271759>
##contig=<ID=scaffold856|size138694,length=138694>
##contig=<ID=scaffold857|size138689,length=138689>
##contig=<ID=scaffold858|size224778,length=224778>
##contig=<ID=scaffold859|size192613,length=192613>
##contig=<ID=scaffold860|size138582,length=138582>
##contig=<ID=scaffold861|size331904,length=331904>
##contig=<ID=scaffold862|size219049,length=219049>
##contig=<ID=scaffold863|size350745,length=350745>
##contig=<ID=scaffold864|size138406,length=138406>
##contig=<ID=scaffold865|size138405,length=138405>
##contig=<ID=scaffold866|size220005,length=220005>
##contig=<ID=scaffold867|size150560,length=150560>
##contig=<ID=scaffold868|size324023,length=324023>
##contig=<ID=scaffold869|size238753,length=238753>
##contig=<ID=scaffold870|size138054,length=138054>
##contig=<ID=scaffold871|size155742,length=155742>
##contig=<ID=scaffold872|size232571,length=232571>
##contig=<ID=scaffold873|size138031,length=138031>
##contig=<ID=scaffold874|size205353,length=205353>
##contig=<ID=scaffold875|size186129,length=186129>
##contig=<ID=scaffold876|size155169,length=155169>
##contig=<ID=scaffold877|size203656,length=203656>
##contig=<ID=scaffold878|size137887,length=137887>
##contig=<ID=scaffold879|size183110,length=183110>
##contig=<ID=scaffold880|size137800,length=137800>
##contig=<ID=scaffold881|size137739,length=137739>
##contig=<ID=scaffold882|size137717,length=137717>
##contig=<ID=scaffold883|size162384,length=162384>
##contig=<ID=scaffold884|size292141,length=292141>
##contig=<ID=scaffold885|size173236,length=173236>
##contig=<ID=scaffold886|size137590,length=137590>
##contig=<ID=scaffold887|size206591,length=206591>
##contig=<ID=scaffold888|size137471,length=137471>
##contig=<ID=scaffold889|size330946,length=330946>
##contig=<ID=scaffold890|size207137,length=207137>
##contig=<ID=scaffold891|size137303,length=137303>
##contig=<ID=scaffold892|size189931,length=189931>
##contig=<ID=scaffold893|size137180,length=137180>
##contig=<ID=scaffold894|size184880,length=184880>
##contig=<ID=scaffold895|size368405,length=368405>
##contig=<ID=scaffold896|size230373,length=230373>
##contig=<ID=scaffold897|size239086,length=239086>
##contig=<ID=scaffold898|size222825,length=222825>
##contig=<ID=scaffold899|size303473,length=303473>
##contig=<ID=scaffold900|size136889,length=136889>
##contig=<ID=scaffold901|size179773,length=179773>
##contig=<ID=scaffold902|size136884,length=136884>
##contig=<ID=scaffold903|size191487,length=191487>
##contig=<ID=scaffold904|size188693,length=188693>
##contig=<ID=scaffold905|size306491,length=306491>
##contig=<ID=scaffold906|size197591,length=197591>
##contig=<ID=scaffold907|size172968,length=172968>
##contig=<ID=scaffold908|size168178,length=168178>
##contig=<ID=scaffold909|size171462,length=171462>
##contig=<ID=scaffold910|size252188,length=252188>
##contig=<ID=scaffold911|size301844,length=301844>
##contig=<ID=scaffold912|size156511,length=156511>
##contig=<ID=scaffold913|size179662,length=179662>
##contig=<ID=scaffold914|size136407,length=136407>
##contig=<ID=scaffold915|size243652,length=243652>
##contig=<ID=scaffold916|size163210,length=163210>
##contig=<ID=scaffold917|size252740,length=252740>
##contig=<ID=scaffold918|size301711,length=301711>
##contig=<ID=scaffold919|size193053,length=193053>
##contig=<ID=scaffold920|size136266,length=136266>
##contig=<ID=scaffold921|size168837,length=168837>
##contig=<ID=scaffold922|size212490,length=212490>
##contig=<ID=scaffold923|size253024,length=253024>
##contig=<ID=scaffold924|size136176,length=136176>
##contig=<ID=scaffold925|size208608,length=208608>
##contig=<ID=scaffold926|size179869,length=179869>
##contig=<ID=scaffold927|size206556,length=206556>
##contig=<ID=scaffold928|size197246,length=197246>
##contig=<ID=scaffold929|size135835,length=135835>
##contig=<ID=scaffold930|size267122,length=267122>
##contig=<ID=scaffold931|size172443,length=172443>
##contig=<ID=scaffold932|size135725,length=135725>
##contig=<ID=scaffold933|size135720,length=135720>
##contig=<ID=scaffold934|size153777,length=153777>
##contig=<ID=scaffold935|size243205,length=243205>
##contig=<ID=scaffold936|size300356,length=300356>
##contig=<ID=scaffold937|size181198,length=181198>
##contig=<ID=scaffold938|size237986,length=237986>
##contig=<ID=scaffold939|size135409,length=135409>
##contig=<ID=scaffold940|size224063,length=224063>
##contig=<ID=scaffold941|size143138,length=143138>
##contig=<ID=scaffold942|size135238,length=135238>
##contig=<ID=scaffold943|size135186,length=135186>
##contig=<ID=scaffold944|size237780,length=237780>
##contig=<ID=scaffold945|size200771,length=200771>
##contig=<ID=scaffold946|size248147,length=248147>
##contig=<ID=scaffold947|size134887,length=134887>
##contig=<ID=scaffold948|size217651,length=217651>
##contig=<ID=scaffold949|size187711,length=187711>
##contig=<ID=scaffold950|size134745,length=134745>
##contig=<ID=scaffold951|size134737,length=134737>
##contig=<ID=scaffold952|size182564,length=182564>
##contig=<ID=scaffold953|size134644,length=134644>
##contig=<ID=scaffold954|size354069,length=354069>
##contig=<ID=scaffold955|size189438,length=189438>
##contig=<ID=scaffold956|size269618,length=269618>
##contig=<ID=scaffold957|size414861,length=414861>
##contig=<ID=scaffold958|size134359,length=134359>
##contig=<ID=scaffold959|size172282,length=172282>
##contig=<ID=scaffold960|size134270,length=134270>
##contig=<ID=scaffold961|size134267,length=134267>
##contig=<ID=scaffold962|size199594,length=199594>
##contig=<ID=scaffold963|size308290,length=308290>
##contig=<ID=scaffold964|size197752,length=197752>
##contig=<ID=scaffold965|size134120,length=134120>
##contig=<ID=scaffold966|size134106,length=134106>
##contig=<ID=scaffold967|size134015,length=134015>
##contig=<ID=scaffold968|size133885,length=133885>
##contig=<ID=scaffold969|size298828,length=298828>
##contig=<ID=scaffold970|size221426,length=221426>
##contig=<ID=scaffold971|size133752,length=133752>
##contig=<ID=scaffold972|size133710,length=133710>
##contig=<ID=scaffold973|size217318,length=217318>
##contig=<ID=scaffold974|size319645,length=319645>
##contig=<ID=scaffold975|size133462,length=133462>
##contig=<ID=scaffold976|size284152,length=284152>
##contig=<ID=scaffold977|size147951,length=147951>
##contig=<ID=scaffold978|size287576,length=287576>
##contig=<ID=scaffold979|size313898,length=313898>
##contig=<ID=scaffold980|size133278,length=133278>
##contig=<ID=scaffold981|size186356,length=186356>
##contig=<ID=scaffold982|size133243,length=133243>
##contig=<ID=scaffold983|size133133,length=133133>
##contig=<ID=scaffold984|size332810,length=332810>
##contig=<ID=scaffold985|size155318,length=155318>
##contig=<ID=scaffold986|size191585,length=191585>
##contig=<ID=scaffold987|size169935,length=169935>
##contig=<ID=scaffold988|size360591,length=360591>
##contig=<ID=scaffold989|size132702,length=132702>
##contig=<ID=scaffold990|size151549,length=151549>
##contig=<ID=scaffold991|size286835,length=286835>
##contig=<ID=scaffold992|size143308,length=143308>
##contig=<ID=scaffold993|size132592,length=132592>
##contig=<ID=scaffold994|size292169,length=292169>
##contig=<ID=scaffold995|size210093,length=210093>
##contig=<ID=scaffold996|size132535,length=132535>
##contig=<ID=scaffold997|size195966,length=195966>
##contig=<ID=scaffold998|size180313,length=180313>
##contig=<ID=scaffold999|size132525,length=132525>
##contig=<ID=scaffold1000|size145372,length=145372>
##contig=<ID=scaffold1001|size193257,length=193257>
##contig=<ID=scaffold1002|size193643,length=193643>
##contig=<ID=scaffold1003|size132463,length=132463>
##contig=<ID=scaffold1004|size132440,length=132440>
##contig=<ID=scaffold1005|size132368,length=132368>
##contig=<ID=scaffold1006|size294376,length=294376>
##contig=<ID=scaffold1007|size132311,length=132311>
##contig=<ID=scaffold1008|size132258,length=132258>
##contig=<ID=scaffold1009|size261552,length=261552>
##contig=<ID=scaffold1010|size191163,length=191163>
##contig=<ID=scaffold1011|size179896,length=179896>
##contig=<ID=scaffold1012|size142480,length=142480>
##contig=<ID=scaffold1013|size170694,length=170694>
##contig=<ID=scaffold1014|size131970,length=131970>
##contig=<ID=scaffold1015|size186910,length=186910>
##contig=<ID=scaffold1016|size131766,length=131766>
##contig=<ID=scaffold1017|size257107,length=257107>
##contig=<ID=scaffold1018|size159565,length=159565>
##contig=<ID=scaffold1019|size131726,length=131726>
##contig=<ID=scaffold1020|size151739,length=151739>
##contig=<ID=scaffold1021|size251611,length=251611>
##contig=<ID=scaffold1022|size222195,length=222195>
##contig=<ID=scaffold1023|size314905,length=314905>
##contig=<ID=scaffold1024|size359639,length=359639>
##contig=<ID=scaffold1025|size131445,length=131445>
##contig=<ID=scaffold1026|size247016,length=247016>
##contig=<ID=scaffold1027|size182162,length=182162>
##contig=<ID=scaffold1028|size131396,length=131396>
##contig=<ID=scaffold1029|size217114,length=217114>
##contig=<ID=scaffold1030|size131372,length=131372>
##contig=<ID=scaffold1031|size131350,length=131350>
##contig=<ID=scaffold1032|size249926,length=249926>
##contig=<ID=scaffold1033|size156641,length=156641>
##contig=<ID=scaffold1034|size318021,length=318021>
##contig=<ID=scaffold1035|size201446,length=201446>
##contig=<ID=scaffold1036|size187000,length=187000>
##contig=<ID=scaffold1037|size149580,length=149580>
##contig=<ID=scaffold1038|size318133,length=318133>
##contig=<ID=scaffold1039|size131048,length=131048>
##contig=<ID=scaffold1040|size131019,length=131019>
##contig=<ID=scaffold1041|size266547,length=266547>
##contig=<ID=scaffold1042|size256941,length=256941>
##contig=<ID=scaffold1043|size130741,length=130741>
##contig=<ID=scaffold1044|size162101,length=162101>
##contig=<ID=scaffold1045|size130676,length=130676>
##contig=<ID=scaffold1046|size130672,length=130672>
##contig=<ID=scaffold1047|size340248,length=340248>
##contig=<ID=scaffold1048|size130572,length=130572>
##contig=<ID=scaffold1049|size541256,length=541256>
##contig=<ID=scaffold1050|size216622,length=216622>
##contig=<ID=scaffold1051|size221401,length=221401>
##contig=<ID=scaffold1052|size150416,length=150416>
##contig=<ID=scaffold1053|size247553,length=247553>
##contig=<ID=scaffold1054|size130298,length=130298>
##contig=<ID=scaffold1055|size178346,length=178346>
##contig=<ID=scaffold1056|size130170,length=130170>
##contig=<ID=scaffold1057|size207477,length=207477>
##contig=<ID=scaffold1058|size180566,length=180566>
##contig=<ID=scaffold1059|size130005,length=130005>
##contig=<ID=scaffold1060|size129863,length=129863>
##contig=<ID=scaffold1061|size129836,length=129836>
##contig=<ID=scaffold1062|size129811,length=129811>
##contig=<ID=scaffold1063|size192977,length=192977>
##contig=<ID=scaffold1064|size243667,length=243667>
##contig=<ID=scaffold1065|size190595,length=190595>
##contig=<ID=scaffold1066|size226071,length=226071>
##contig=<ID=scaffold1067|size129500,length=129500>
##contig=<ID=scaffold1068|size322763,length=322763>
##contig=<ID=scaffold1069|size153061,length=153061>
##contig=<ID=scaffold1070|size154277,length=154277>
##contig=<ID=scaffold1071|size316815,length=316815>
##contig=<ID=scaffold1072|size347934,length=347934>
##contig=<ID=scaffold1073|size243907,length=243907>
##contig=<ID=scaffold1074|size129227,length=129227>
##contig=<ID=scaffold1075|size157674,length=157674>
##contig=<ID=scaffold1076|size341068,length=341068>
##contig=<ID=scaffold1077|size129078,length=129078>
##contig=<ID=scaffold1078|size265325,length=265325>
##contig=<ID=scaffold1079|size128930,length=128930>
##contig=<ID=scaffold1080|size128888,length=128888>
##contig=<ID=scaffold1081|size154803,length=154803>
##contig=<ID=scaffold1082|size157023,length=157023>
##contig=<ID=scaffold1083|size161097,length=161097>
##contig=<ID=scaffold1084|size182215,length=182215>
##contig=<ID=scaffold1085|size128623,length=128623>
##contig=<ID=scaffold1086|size203177,length=203177>
##contig=<ID=scaffold1087|size144507,length=144507>
##contig=<ID=scaffold1088|size316100,length=316100>
##contig=<ID=scaffold1089|size185187,length=185187>
##contig=<ID=scaffold1090|size128493,length=128493>
##contig=<ID=scaffold1091|size128491,length=128491>
##contig=<ID=scaffold1092|size179208,length=179208>
##contig=<ID=scaffold1093|size139794,length=139794>
##contig=<ID=scaffold1094|size184517,length=184517>
##contig=<ID=scaffold1095|size128253,length=128253>
##contig=<ID=scaffold1096|size283899,length=283899>
##contig=<ID=scaffold1097|size280789,length=280789>
##contig=<ID=scaffold1098|size346871,length=346871>
##contig=<ID=scaffold1099|size170745,length=170745>
##contig=<ID=scaffold1100|size233359,length=233359>
##contig=<ID=scaffold1101|size163943,length=163943>
##contig=<ID=scaffold1102|size148388,length=148388>
##contig=<ID=scaffold1103|size160404,length=160404>
##contig=<ID=scaffold1104|size128012,length=128012>
##contig=<ID=scaffold1105|size127989,length=127989>
##contig=<ID=scaffold1106|size127974,length=127974>
##contig=<ID=scaffold1107|size194094,length=194094>
##contig=<ID=scaffold1108|size198796,length=198796>
##contig=<ID=scaffold1109|size164193,length=164193>
##contig=<ID=scaffold1110|size127846,length=127846>
##contig=<ID=scaffold1111|size127836,length=127836>
##contig=<ID=scaffold1112|size221242,length=221242>
##contig=<ID=scaffold1113|size334742,length=334742>
##contig=<ID=scaffold1114|size174801,length=174801>
##contig=<ID=scaffold1115|size353168,length=353168>
##contig=<ID=scaffold1116|size197608,length=197608>
##contig=<ID=scaffold1117|size170598,length=170598>
##contig=<ID=scaffold1118|size127632,length=127632>
##contig=<ID=scaffold1119|size208946,length=208946>
##contig=<ID=scaffold1120|size150787,length=150787>
##contig=<ID=scaffold1121|size199104,length=199104>
##contig=<ID=scaffold1122|size127359,length=127359>
##contig=<ID=scaffold1123|size171081,length=171081>
##contig=<ID=scaffold1124|size127349,length=127349>
##contig=<ID=scaffold1125|size127315,length=127315>
##contig=<ID=scaffold1126|size127128,length=127128>
##contig=<ID=scaffold1127|size211956,length=211956>
##contig=<ID=scaffold1128|size127036,length=127036>
##contig=<ID=scaffold1129|size170253,length=170253>
##contig=<ID=scaffold1130|size126956,length=126956>
##contig=<ID=scaffold1131|size175864,length=175864>
##contig=<ID=scaffold1132|size126910,length=126910>
##contig=<ID=scaffold1133|size336669,length=336669>
##contig=<ID=scaffold1134|size158872,length=158872>
##contig=<ID=scaffold1135|size126706,length=126706>
##contig=<ID=scaffold1136|size234898,length=234898>
##contig=<ID=scaffold1137|size126666,length=126666>
##contig=<ID=scaffold1138|size309401,length=309401>
##contig=<ID=scaffold1139|size126662,length=126662>
##contig=<ID=scaffold1140|size156008,length=156008>
##contig=<ID=scaffold1141|size126496,length=126496>
##contig=<ID=scaffold1142|size270792,length=270792>
##contig=<ID=scaffold1143|size280878,length=280878>
##contig=<ID=scaffold1144|size142114,length=142114>
##contig=<ID=scaffold1145|size276918,length=276918>
##contig=<ID=scaffold1146|size126389,length=126389>
##contig=<ID=scaffold1147|size838866,length=838866>
##contig=<ID=scaffold1148|size183812,length=183812>
##contig=<ID=scaffold1149|size126361,length=126361>
##contig=<ID=scaffold1150|size145161,length=145161>
##contig=<ID=scaffold1151|size340449,length=340449>
##contig=<ID=scaffold1152|size126292,length=126292>
##contig=<ID=scaffold1153|size126279,length=126279>
##contig=<ID=scaffold1154|size299702,length=299702>
##contig=<ID=scaffold1155|size142907,length=142907>
##contig=<ID=scaffold1156|size174295,length=174295>
##contig=<ID=scaffold1157|size126147,length=126147>
##contig=<ID=scaffold1158|size149741,length=149741>
##contig=<ID=scaffold1159|size126102,length=126102>
##contig=<ID=scaffold1160|size284405,length=284405>
##contig=<ID=scaffold1161|size160718,length=160718>
##contig=<ID=scaffold1162|size125983,length=125983>
##contig=<ID=scaffold1163|size266178,length=266178>
##contig=<ID=scaffold1164|size244350,length=244350>
##contig=<ID=scaffold1165|size244887,length=244887>
##contig=<ID=scaffold1166|size174738,length=174738>
##contig=<ID=scaffold1167|size162898,length=162898>
##contig=<ID=scaffold1168|size156642,length=156642>
##contig=<ID=scaffold1169|size146991,length=146991>
##contig=<ID=scaffold1170|size125571,length=125571>
##contig=<ID=scaffold1171|size175610,length=175610>
##contig=<ID=scaffold1172|size144477,length=144477>
##contig=<ID=scaffold1173|size223696,length=223696>
##contig=<ID=scaffold1174|size268520,length=268520>
##contig=<ID=scaffold1175|size151362,length=151362>
##contig=<ID=scaffold1176|size125403,length=125403>
##contig=<ID=scaffold1177|size125391,length=125391>
##contig=<ID=scaffold1178|size291612,length=291612>
##contig=<ID=scaffold1179|size184330,length=184330>
##contig=<ID=scaffold1180|size195697,length=195697>
##contig=<ID=scaffold1181|size313700,length=313700>
##contig=<ID=scaffold1182|size125324,length=125324>
##contig=<ID=scaffold1183|size219875,length=219875>
##contig=<ID=scaffold1184|size197641,length=197641>
##contig=<ID=scaffold1185|size252375,length=252375>
##contig=<ID=scaffold1186|size141668,length=141668>
##contig=<ID=scaffold1187|size187463,length=187463>
##contig=<ID=scaffold1188|size238585,length=238585>
##contig=<ID=scaffold1189|size125233,length=125233>
##contig=<ID=scaffold1190|size145671,length=145671>
##contig=<ID=scaffold1191|size181863,length=181863>
##contig=<ID=scaffold1192|size125171,length=125171>
##contig=<ID=scaffold1193|size177438,length=177438>
##contig=<ID=scaffold1194|size149666,length=149666>
##contig=<ID=scaffold1195|size218953,length=218953>
##contig=<ID=scaffold1196|size125005,length=125005>
##contig=<ID=scaffold1197|size125000,length=125000>
##contig=<ID=scaffold1198|size224948,length=224948>
##contig=<ID=scaffold1199|size124970,length=124970>
##contig=<ID=scaffold1200|size124936,length=124936>
##contig=<ID=scaffold1201|size124911,length=124911>
##contig=<ID=scaffold1202|size444165,length=444165>
##contig=<ID=scaffold1203|size265927,length=265927>
##contig=<ID=scaffold1204|size266797,length=266797>
##contig=<ID=scaffold1205|size150501,length=150501>
##contig=<ID=scaffold1206|size124620,length=124620>
##contig=<ID=scaffold1207|size124590,length=124590>
##contig=<ID=scaffold1208|size124584,length=124584>
##contig=<ID=scaffold1209|size166271,length=166271>
##contig=<ID=scaffold1210|size202512,length=202512>
##contig=<ID=scaffold1211|size142873,length=142873>
##contig=<ID=scaffold1212|size197780,length=197780>
##contig=<ID=scaffold1213|size124451,length=124451>
##contig=<ID=scaffold1214|size165384,length=165384>
##contig=<ID=scaffold1215|size200634,length=200634>
##contig=<ID=scaffold1216|size124427,length=124427>
##contig=<ID=scaffold1217|size124397,length=124397>
##contig=<ID=scaffold1218|size311640,length=311640>
##contig=<ID=scaffold1219|size149844,length=149844>
##contig=<ID=scaffold1220|size135896,length=135896>
##contig=<ID=scaffold1221|size158681,length=158681>
##contig=<ID=scaffold1222|size124234,length=124234>
##contig=<ID=scaffold1223|size362068,length=362068>
##contig=<ID=scaffold1224|size307968,length=307968>
##contig=<ID=scaffold1225|size153422,length=153422>
##contig=<ID=scaffold1226|size174638,length=174638>
##contig=<ID=scaffold1227|size123948,length=123948>
##contig=<ID=scaffold1228|size277172,length=277172>
##contig=<ID=scaffold1229|size208374,length=208374>
##contig=<ID=scaffold1230|size270628,length=270628>
##contig=<ID=scaffold1231|size123783,length=123783>
##contig=<ID=scaffold1232|size123727,length=123727>
##contig=<ID=scaffold1233|size232862,length=232862>
##contig=<ID=scaffold1234|size177707,length=177707>
##contig=<ID=scaffold1235|size312597,length=312597>
##contig=<ID=scaffold1236|size123548,length=123548>
##contig=<ID=scaffold1237|size162601,length=162601>
##contig=<ID=scaffold1238|size221892,length=221892>
##contig=<ID=scaffold1239|size262479,length=262479>
##contig=<ID=scaffold1240|size123431,length=123431>
##contig=<ID=scaffold1241|size274171,length=274171>
##contig=<ID=scaffold1242|size123353,length=123353>
##contig=<ID=scaffold1243|size373973,length=373973>
##contig=<ID=scaffold1244|size190988,length=190988>
##contig=<ID=scaffold1245|size180762,length=180762>
##contig=<ID=scaffold1246|size123148,length=123148>
##contig=<ID=scaffold1247|size150830,length=150830>
##contig=<ID=scaffold1248|size165569,length=165569>
##contig=<ID=scaffold1249|size197986,length=197986>
##contig=<ID=scaffold1250|size122989,length=122989>
##contig=<ID=scaffold1251|size236911,length=236911>
##contig=<ID=scaffold1252|size293001,length=293001>
##contig=<ID=scaffold1253|size201816,length=201816>
##contig=<ID=scaffold1254|size464210,length=464210>
##contig=<ID=scaffold1255|size160370,length=160370>
##contig=<ID=scaffold1256|size257009,length=257009>
##contig=<ID=scaffold1257|size210641,length=210641>
##contig=<ID=scaffold1258|size122548,length=122548>
##contig=<ID=scaffold1259|size156765,length=156765>
##contig=<ID=scaffold1260|size123386,length=123386>
##contig=<ID=scaffold1261|size269212,length=269212>
##contig=<ID=scaffold1262|size193639,length=193639>
##contig=<ID=scaffold1263|size221832,length=221832>
##contig=<ID=scaffold1264|size211214,length=211214>
##contig=<ID=scaffold1265|size122367,length=122367>
##contig=<ID=scaffold1266|size122305,length=122305>
##contig=<ID=scaffold1267|size227875,length=227875>
##contig=<ID=scaffold1268|size158476,length=158476>
##contig=<ID=scaffold1269|size187112,length=187112>
##contig=<ID=scaffold1270|size309349,length=309349>
##contig=<ID=scaffold1271|size295476,length=295476>
##contig=<ID=scaffold1272|size122117,length=122117>
##contig=<ID=scaffold1273|size122107,length=122107>
##contig=<ID=scaffold1274|size122105,length=122105>
##contig=<ID=scaffold1275|size122086,length=122086>
##contig=<ID=scaffold1276|size403367,length=403367>
##contig=<ID=scaffold1277|size177878,length=177878>
##contig=<ID=scaffold1278|size345094,length=345094>
##contig=<ID=scaffold1279|size238151,length=238151>
##contig=<ID=scaffold1280|size446155,length=446155>
##contig=<ID=scaffold1281|size151782,length=151782>
##contig=<ID=scaffold1282|size121833,length=121833>
##contig=<ID=scaffold1283|size148771,length=148771>
##contig=<ID=scaffold1284|size199262,length=199262>
##contig=<ID=scaffold1285|size254275,length=254275>
##contig=<ID=scaffold1286|size308739,length=308739>
##contig=<ID=scaffold1287|size239429,length=239429>
##contig=<ID=scaffold1288|size121575,length=121575>
##contig=<ID=scaffold1289|size121543,length=121543>
##contig=<ID=scaffold1290|size236733,length=236733>
##contig=<ID=scaffold1291|size121530,length=121530>
##contig=<ID=scaffold1292|size121493,length=121493>
##contig=<ID=scaffold1293|size366281,length=366281>
##contig=<ID=scaffold1294|size223671,length=223671>
##contig=<ID=scaffold1295|size287452,length=287452>
##contig=<ID=scaffold1296|size121404,length=121404>
##contig=<ID=scaffold1297|size378719,length=378719>
##contig=<ID=scaffold1298|size186980,length=186980>
##contig=<ID=scaffold1299|size121187,length=121187>
##contig=<ID=scaffold1300|size345876,length=345876>
##contig=<ID=scaffold1301|size121098,length=121098>
##contig=<ID=scaffold1302|size121087,length=121087>
##contig=<ID=scaffold1303|size315076,length=315076>
##contig=<ID=scaffold1304|size216437,length=216437>
##contig=<ID=scaffold1305|size120935,length=120935>
##contig=<ID=scaffold1306|size120932,length=120932>
##contig=<ID=scaffold1307|size137923,length=137923>
##contig=<ID=scaffold1308|size191880,length=191880>
##contig=<ID=scaffold1309|size155899,length=155899>
##contig=<ID=scaffold1310|size120650,length=120650>
##contig=<ID=scaffold1311|size120647,length=120647>
##contig=<ID=scaffold1312|size140295,length=140295>
##contig=<ID=scaffold1313|size120558,length=120558>
##contig=<ID=scaffold1314|size273328,length=273328>
##contig=<ID=scaffold1315|size120473,length=120473>
##contig=<ID=scaffold1316|size135259,length=135259>
##contig=<ID=scaffold1317|size195866,length=195866>
##contig=<ID=scaffold1318|size164361,length=164361>
##contig=<ID=scaffold1319|size120382,length=120382>
##contig=<ID=scaffold1320|size225772,length=225772>
##contig=<ID=scaffold1321|size120304,length=120304>
##contig=<ID=scaffold1322|size224052,length=224052>
##contig=<ID=scaffold1323|size145704,length=145704>
##contig=<ID=scaffold1324|size135047,length=135047>
##contig=<ID=scaffold1325|size138326,length=138326>
##contig=<ID=scaffold1326|size120114,length=120114>
##contig=<ID=scaffold1327|size120082,length=120082>
##contig=<ID=scaffold1328|size172273,length=172273>
##contig=<ID=scaffold1329|size177693,length=177693>
##contig=<ID=scaffold1330|size167669,length=167669>
##contig=<ID=scaffold1331|size227272,length=227272>
##contig=<ID=scaffold1332|size208501,length=208501>
##contig=<ID=scaffold1333|size302167,length=302167>
##contig=<ID=scaffold1334|size274808,length=274808>
##contig=<ID=scaffold1335|size119901,length=119901>
##contig=<ID=scaffold1336|size160030,length=160030>
##contig=<ID=scaffold1337|size150416,length=150416>
##contig=<ID=scaffold1338|size198320,length=198320>
##contig=<ID=scaffold1339|size141823,length=141823>
##contig=<ID=scaffold1340|size119790,length=119790>
##contig=<ID=scaffold1341|size119781,length=119781>
##contig=<ID=scaffold1342|size239513,length=239513>
##contig=<ID=scaffold1343|size119684,length=119684>
##contig=<ID=scaffold1344|size119676,length=119676>
##contig=<ID=scaffold1345|size119645,length=119645>
##contig=<ID=scaffold1346|size149493,length=149493>
##contig=<ID=scaffold1347|size133901,length=133901>
##contig=<ID=scaffold1348|size141429,length=141429>
##contig=<ID=scaffold1349|size189883,length=189883>
##contig=<ID=scaffold1350|size274494,length=274494>
##contig=<ID=scaffold1351|size119505,length=119505>
##contig=<ID=scaffold1352|size156557,length=156557>
##contig=<ID=scaffold1353|size175109,length=175109>
##contig=<ID=scaffold1354|size146892,length=146892>
##contig=<ID=scaffold1355|size119410,length=119410>
##contig=<ID=scaffold1356|size222767,length=222767>
##contig=<ID=scaffold1357|size119381,length=119381>
##contig=<ID=scaffold1358|size119254,length=119254>
##contig=<ID=scaffold1359|size119114,length=119114>
##contig=<ID=scaffold1360|size191746,length=191746>
##contig=<ID=scaffold1361|size119017,length=119017>
##contig=<ID=scaffold1362|size326305,length=326305>
##contig=<ID=scaffold1363|size181262,length=181262>
##contig=<ID=scaffold1364|size193526,length=193526>
##contig=<ID=scaffold1365|size118959,length=118959>
##contig=<ID=scaffold1366|size175493,length=175493>
##contig=<ID=scaffold1367|size297744,length=297744>
##contig=<ID=scaffold1368|size118871,length=118871>
##contig=<ID=scaffold1369|size264480,length=264480>
##contig=<ID=scaffold1370|size160549,length=160549>
##contig=<ID=scaffold1371|size144177,length=144177>
##contig=<ID=scaffold1372|size133059,length=133059>
##contig=<ID=scaffold1373|size178495,length=178495>
##contig=<ID=scaffold1374|size118752,length=118752>
##contig=<ID=scaffold1375|size203584,length=203584>
##contig=<ID=scaffold1376|size118672,length=118672>
##contig=<ID=scaffold1377|size118621,length=118621>
##contig=<ID=scaffold1378|size136831,length=136831>
##contig=<ID=scaffold1379|size118598,length=118598>
##contig=<ID=scaffold1380|size118595,length=118595>
##contig=<ID=scaffold1381|size128785,length=128785>
##contig=<ID=scaffold1382|size131302,length=131302>
##contig=<ID=scaffold1383|size230945,length=230945>
##contig=<ID=scaffold1384|size118527,length=118527>
##contig=<ID=scaffold1385|size135747,length=135747>
##contig=<ID=scaffold1386|size118447,length=118447>
##contig=<ID=scaffold1387|size118443,length=118443>
##contig=<ID=scaffold1388|size118375,length=118375>
##contig=<ID=scaffold1389|size118359,length=118359>
##contig=<ID=scaffold1390|size173415,length=173415>
##contig=<ID=scaffold1391|size118239,length=118239>
##contig=<ID=scaffold1392|size284351,length=284351>
##contig=<ID=scaffold1393|size237977,length=237977>
##contig=<ID=scaffold1394|size265369,length=265369>
##contig=<ID=scaffold1395|size118179,length=118179>
##contig=<ID=scaffold1396|size161671,length=161671>
##contig=<ID=scaffold1397|size218473,length=218473>
##contig=<ID=scaffold1398|size131679,length=131679>
##contig=<ID=scaffold1399|size265650,length=265650>
##contig=<ID=scaffold1400|size267944,length=267944>
##contig=<ID=scaffold1401|size118014,length=118014>
##contig=<ID=scaffold1402|size289848,length=289848>
##contig=<ID=scaffold1403|size351875,length=351875>
##contig=<ID=scaffold1404|size273744,length=273744>
##contig=<ID=scaffold1405|size297066,length=297066>
##contig=<ID=scaffold1406|size117913,length=117913>
##contig=<ID=scaffold1407|size338584,length=338584>
##contig=<ID=scaffold1408|size188276,length=188276>
##contig=<ID=scaffold1409|size117821,length=117821>
##contig=<ID=scaffold1410|size117801,length=117801>
##contig=<ID=scaffold1411|size229623,length=229623>
##contig=<ID=scaffold1412|size117757,length=117757>
##contig=<ID=scaffold1413|size205232,length=205232>
##contig=<ID=scaffold1414|size117744,length=117744>
##contig=<ID=scaffold1415|size274265,length=274265>
##contig=<ID=scaffold1416|size117720,length=117720>
##contig=<ID=scaffold1417|size117688,length=117688>
##contig=<ID=scaffold1418|size189610,length=189610>
##contig=<ID=scaffold1419|size349129,length=349129>
##contig=<ID=scaffold1420|size117546,length=117546>
##contig=<ID=scaffold1421|size117540,length=117540>
##contig=<ID=scaffold1422|size117532,length=117532>
##contig=<ID=scaffold1423|size117514,length=117514>
##contig=<ID=scaffold1424|size132266,length=132266>
##contig=<ID=scaffold1425|size146356,length=146356>
##contig=<ID=scaffold1426|size117483,length=117483>
##contig=<ID=scaffold1427|size117464,length=117464>
##contig=<ID=scaffold1428|size240222,length=240222>
##contig=<ID=scaffold1429|size180546,length=180546>
##contig=<ID=scaffold1430|size117431,length=117431>
##contig=<ID=scaffold1431|size142766,length=142766>
##contig=<ID=scaffold1432|size328739,length=328739>
##contig=<ID=scaffold1433|size193285,length=193285>
##contig=<ID=scaffold1434|size117291,length=117291>
##contig=<ID=scaffold1435|size315887,length=315887>
##contig=<ID=scaffold1436|size266347,length=266347>
##contig=<ID=scaffold1437|size117226,length=117226>
##contig=<ID=scaffold1438|size251494,length=251494>
##contig=<ID=scaffold1439|size217139,length=217139>
##contig=<ID=scaffold1440|size256764,length=256764>
##contig=<ID=scaffold1441|size117137,length=117137>
##contig=<ID=scaffold1442|size139605,length=139605>
##contig=<ID=scaffold1443|size117030,length=117030>
##contig=<ID=scaffold1444|size196405,length=196405>
##contig=<ID=scaffold1445|size116985,length=116985>
##contig=<ID=scaffold1446|size116983,length=116983>
##contig=<ID=scaffold1447|size116970,length=116970>
##contig=<ID=scaffold1448|size288317,length=288317>
##contig=<ID=scaffold1449|size229425,length=229425>
##contig=<ID=scaffold1450|size116910,length=116910>
##contig=<ID=scaffold1451|size116887,length=116887>
##contig=<ID=scaffold1452|size186324,length=186324>
##contig=<ID=scaffold1453|size116839,length=116839>
##contig=<ID=scaffold1454|size325062,length=325062>
##contig=<ID=scaffold1455|size148028,length=148028>
##contig=<ID=scaffold1456|size237848,length=237848>
##contig=<ID=scaffold1457|size116792,length=116792>
##contig=<ID=scaffold1458|size126323,length=126323>
##contig=<ID=scaffold1459|size116760,length=116760>
##contig=<ID=scaffold1460|size244210,length=244210>
##contig=<ID=scaffold1461|size116638,length=116638>
##contig=<ID=scaffold1462|size531759,length=531759>
##contig=<ID=scaffold1463|size157779,length=157779>
##contig=<ID=scaffold1464|size137240,length=137240>
##contig=<ID=scaffold1465|size149166,length=149166>
##contig=<ID=scaffold1466|size116489,length=116489>
##contig=<ID=scaffold1467|size150120,length=150120>
##contig=<ID=scaffold1468|size116352,length=116352>
##contig=<ID=scaffold1469|size116346,length=116346>
##contig=<ID=scaffold1470|size203364,length=203364>
##contig=<ID=scaffold1471|size234825,length=234825>
##contig=<ID=scaffold1472|size116207,length=116207>
##contig=<ID=scaffold1473|size140809,length=140809>
##contig=<ID=scaffold1474|size139840,length=139840>
##contig=<ID=scaffold1475|size116113,length=116113>
##contig=<ID=scaffold1476|size116102,length=116102>
##contig=<ID=scaffold1477|size149728,length=149728>
##contig=<ID=scaffold1478|size151429,length=151429>
##contig=<ID=scaffold1479|size175019,length=175019>
##contig=<ID=scaffold1480|size134890,length=134890>
##contig=<ID=scaffold1481|size115916,length=115916>
##contig=<ID=scaffold1482|size232468,length=232468>
##contig=<ID=scaffold1483|size115850,length=115850>
##contig=<ID=scaffold1484|size130449,length=130449>
##contig=<ID=scaffold1485|size187492,length=187492>
##contig=<ID=scaffold1486|size123299,length=123299>
##contig=<ID=scaffold1487|size115619,length=115619>
##contig=<ID=scaffold1488|size115587,length=115587>
##contig=<ID=scaffold1489|size115563,length=115563>
##contig=<ID=scaffold1490|size115539,length=115539>
##contig=<ID=scaffold1491|size138670,length=138670>
##contig=<ID=scaffold1492|size115452,length=115452>
##contig=<ID=scaffold1493|size326949,length=326949>
##contig=<ID=scaffold1494|size246318,length=246318>
##contig=<ID=scaffold1495|size115395,length=115395>
##contig=<ID=scaffold1496|size115394,length=115394>
##contig=<ID=scaffold1497|size182929,length=182929>
##contig=<ID=scaffold1498|size160682,length=160682>
##contig=<ID=scaffold1499|size115358,length=115358>
##contig=<ID=scaffold1500|size115322,length=115322>
##contig=<ID=scaffold1501|size115294,length=115294>
##contig=<ID=scaffold1502|size286349,length=286349>
##contig=<ID=scaffold1503|size321731,length=321731>
##contig=<ID=scaffold1504|size191094,length=191094>
##contig=<ID=scaffold1505|size115112,length=115112>
##contig=<ID=scaffold1506|size115093,length=115093>
##contig=<ID=scaffold1507|size210761,length=210761>
##contig=<ID=scaffold1508|size115083,length=115083>
##contig=<ID=scaffold1509|size392043,length=392043>
##contig=<ID=scaffold1510|size319220,length=319220>
##contig=<ID=scaffold1511|size382980,length=382980>
##contig=<ID=scaffold1512|size245019,length=245019>
##contig=<ID=scaffold1513|size209025,length=209025>
##contig=<ID=scaffold1514|size138605,length=138605>
##contig=<ID=scaffold1515|size127720,length=127720>
##contig=<ID=scaffold1516|size199603,length=199603>
##contig=<ID=scaffold1517|size319190,length=319190>
##contig=<ID=scaffold1518|size206979,length=206979>
##contig=<ID=scaffold1519|size182527,length=182527>
##contig=<ID=scaffold1520|size200124,length=200124>
##contig=<ID=scaffold1521|size114773,length=114773>
##contig=<ID=scaffold1522|size132866,length=132866>
##contig=<ID=scaffold1523|size134303,length=134303>
##contig=<ID=scaffold1524|size114719,length=114719>
##contig=<ID=scaffold1525|size184688,length=184688>
##contig=<ID=scaffold1526|size197283,length=197283>
##contig=<ID=scaffold1527|size204994,length=204994>
##contig=<ID=scaffold1528|size167755,length=167755>
##contig=<ID=scaffold1529|size114585,length=114585>
##contig=<ID=scaffold1530|size114558,length=114558>
##contig=<ID=scaffold1531|size209681,length=209681>
##contig=<ID=scaffold1532|size197428,length=197428>
##contig=<ID=scaffold1533|size114476,length=114476>
##contig=<ID=scaffold1534|size114444,length=114444>
##contig=<ID=scaffold1535|size175296,length=175296>
##contig=<ID=scaffold1536|size310142,length=310142>
##contig=<ID=scaffold1537|size114383,length=114383>
##contig=<ID=scaffold1538|size192633,length=192633>
##contig=<ID=scaffold1539|size177246,length=177246>
##contig=<ID=scaffold1540|size114330,length=114330>
##contig=<ID=scaffold1541|size114292,length=114292>
##contig=<ID=scaffold1542|size141792,length=141792>
##contig=<ID=scaffold1543|size145138,length=145138>
##contig=<ID=scaffold1544|size237200,length=237200>
##contig=<ID=scaffold1545|size192514,length=192514>
##contig=<ID=scaffold1546|size114073,length=114073>
##contig=<ID=scaffold1547|size114017,length=114017>
##contig=<ID=scaffold1548|size114008,length=114008>
##contig=<ID=scaffold1549|size130430,length=130430>
##contig=<ID=scaffold1550|size128617,length=128617>
##contig=<ID=scaffold1551|size113986,length=113986>
##contig=<ID=scaffold1552|size113975,length=113975>
##contig=<ID=scaffold1553|size230917,length=230917>
##contig=<ID=scaffold1554|size211096,length=211096>
##contig=<ID=scaffold1555|size129531,length=129531>
##contig=<ID=scaffold1556|size213460,length=213460>
##contig=<ID=scaffold1557|size113837,length=113837>
##contig=<ID=scaffold1558|size180588,length=180588>
##contig=<ID=scaffold1559|size321081,length=321081>
##contig=<ID=scaffold1560|size113751,length=113751>
##contig=<ID=scaffold1561|size113734,length=113734>
##contig=<ID=scaffold1562|size113621,length=113621>
##contig=<ID=scaffold1563|size129882,length=129882>
##contig=<ID=scaffold1564|size124811,length=124811>
##contig=<ID=scaffold1565|size147988,length=147988>
##contig=<ID=scaffold1566|size113435,length=113435>
##contig=<ID=scaffold1567|size137386,length=137386>
##contig=<ID=scaffold1568|size113423,length=113423>
##contig=<ID=scaffold1569|size194665,length=194665>
##contig=<ID=scaffold1570|size139470,length=139470>
##contig=<ID=scaffold1571|size113290,length=113290>
##contig=<ID=scaffold1572|size113284,length=113284>
##contig=<ID=scaffold1573|size113263,length=113263>
##contig=<ID=scaffold1574|size113249,length=113249>
##contig=<ID=scaffold1575|size113221,length=113221>
##contig=<ID=scaffold1576|size134572,length=134572>
##contig=<ID=scaffold1577|size270204,length=270204>
##contig=<ID=scaffold1578|size113149,length=113149>
##contig=<ID=scaffold1579|size183082,length=183082>
##contig=<ID=scaffold1580|size166199,length=166199>
##contig=<ID=scaffold1581|size125977,length=125977>
##contig=<ID=scaffold1582|size113095,length=113095>
##contig=<ID=scaffold1583|size113059,length=113059>
##contig=<ID=scaffold1584|size279683,length=279683>
##contig=<ID=scaffold1585|size113039,length=113039>
##contig=<ID=scaffold1586|size113034,length=113034>
##contig=<ID=scaffold1587|size184550,length=184550>
##contig=<ID=scaffold1588|size159980,length=159980>
##contig=<ID=scaffold1589|size183821,length=183821>
##contig=<ID=scaffold1590|size112905,length=112905>
##contig=<ID=scaffold1591|size246228,length=246228>
##contig=<ID=scaffold1592|size174929,length=174929>
##contig=<ID=scaffold1593|size131653,length=131653>
##contig=<ID=scaffold1594|size233731,length=233731>
##contig=<ID=scaffold1595|size112735,length=112735>
##contig=<ID=scaffold1596|size112729,length=112729>
##contig=<ID=scaffold1597|size191631,length=191631>
##contig=<ID=scaffold1598|size256635,length=256635>
##contig=<ID=scaffold1599|size158136,length=158136>
##contig=<ID=scaffold1600|size356170,length=356170>
##contig=<ID=scaffold1601|size112605,length=112605>
##contig=<ID=scaffold1602|size232411,length=232411>
##contig=<ID=scaffold1603|size125862,length=125862>
##contig=<ID=scaffold1604|size112511,length=112511>
##contig=<ID=scaffold1605|size175064,length=175064>
##contig=<ID=scaffold1606|size112397,length=112397>
##contig=<ID=scaffold1607|size140377,length=140377>
##contig=<ID=scaffold1608|size134568,length=134568>
##contig=<ID=scaffold1609|size112335,length=112335>
##contig=<ID=scaffold1610|size264231,length=264231>
##contig=<ID=scaffold1611|size199335,length=199335>
##contig=<ID=scaffold1612|size112288,length=112288>
##contig=<ID=scaffold1613|size112268,length=112268>
##contig=<ID=scaffold1614|size119707,length=119707>
##contig=<ID=scaffold1615|size112241,length=112241>
##contig=<ID=scaffold1616|size127418,length=127418>
##contig=<ID=scaffold1617|size112222,length=112222>
##contig=<ID=scaffold1618|size166000,length=166000>
##contig=<ID=scaffold1619|size133838,length=133838>
##contig=<ID=scaffold1620|size193371,length=193371>
##contig=<ID=scaffold1621|size112133,length=112133>
##contig=<ID=scaffold1622|size173254,length=173254>
##contig=<ID=scaffold1623|size239988,length=239988>
##contig=<ID=scaffold1624|size191020,length=191020>
##contig=<ID=scaffold1625|size401360,length=401360>
##contig=<ID=scaffold1626|size117331,length=117331>
##contig=<ID=scaffold1627|size112044,length=112044>
##contig=<ID=scaffold1628|size112038,length=112038>
##contig=<ID=scaffold1629|size188718,length=188718>
##contig=<ID=scaffold1630|size156957,length=156957>
##contig=<ID=scaffold1631|size111982,length=111982>
##contig=<ID=scaffold1632|size135543,length=135543>
##contig=<ID=scaffold1633|size267195,length=267195>
##contig=<ID=scaffold1634|size311462,length=311462>
##contig=<ID=scaffold1635|size111900,length=111900>
##contig=<ID=scaffold1636|size111866,length=111866>
##contig=<ID=scaffold1637|size275640,length=275640>
##contig=<ID=scaffold1638|size200291,length=200291>
##contig=<ID=scaffold1639|size223044,length=223044>
##contig=<ID=scaffold1640|size122133,length=122133>
##contig=<ID=scaffold1641|size111703,length=111703>
##contig=<ID=scaffold1642|size252225,length=252225>
##contig=<ID=scaffold1643|size260487,length=260487>
##contig=<ID=scaffold1644|size111592,length=111592>
##contig=<ID=scaffold1645|size225610,length=225610>
##contig=<ID=scaffold1646|size164606,length=164606>
##contig=<ID=scaffold1647|size123068,length=123068>
##contig=<ID=scaffold1648|size285836,length=285836>
##contig=<ID=scaffold1649|size111369,length=111369>
##contig=<ID=scaffold1650|size111311,length=111311>
##contig=<ID=scaffold1651|size111265,length=111265>
##contig=<ID=scaffold1652|size111249,length=111249>
##contig=<ID=scaffold1653|size128745,length=128745>
##contig=<ID=scaffold1654|size124117,length=124117>
##contig=<ID=scaffold1655|size111240,length=111240>
##contig=<ID=scaffold1656|size263614,length=263614>
##contig=<ID=scaffold1657|size298101,length=298101>
##contig=<ID=scaffold1658|size234172,length=234172>
##contig=<ID=scaffold1659|size150489,length=150489>
##contig=<ID=scaffold1660|size111044,length=111044>
##contig=<ID=scaffold1661|size226908,length=226908>
##contig=<ID=scaffold1662|size110984,length=110984>
##contig=<ID=scaffold1663|size284814,length=284814>
##contig=<ID=scaffold1664|size169090,length=169090>
##contig=<ID=scaffold1665|size110947,length=110947>
##contig=<ID=scaffold1666|size110886,length=110886>
##contig=<ID=scaffold1667|size427625,length=427625>
##contig=<ID=scaffold1668|size214585,length=214585>
##contig=<ID=scaffold1669|size150862,length=150862>
##contig=<ID=scaffold1670|size147394,length=147394>
##contig=<ID=scaffold1671|size110612,length=110612>
##contig=<ID=scaffold1672|size179538,length=179538>
##contig=<ID=scaffold1673|size110559,length=110559>
##contig=<ID=scaffold1674|size211195,length=211195>
##contig=<ID=scaffold1675|size110487,length=110487>
##contig=<ID=scaffold1676|size364098,length=364098>
##contig=<ID=scaffold1677|size144486,length=144486>
##contig=<ID=scaffold1678|size110450,length=110450>
##contig=<ID=scaffold1679|size122307,length=122307>
##contig=<ID=scaffold1680|size293446,length=293446>
##contig=<ID=scaffold1681|size327870,length=327870>
##contig=<ID=scaffold1682|size225434,length=225434>
##contig=<ID=scaffold1683|size137042,length=137042>
##contig=<ID=scaffold1684|size149692,length=149692>
##contig=<ID=scaffold1685|size218742,length=218742>
##contig=<ID=scaffold1686|size173414,length=173414>
##contig=<ID=scaffold1687|size110215,length=110215>
##contig=<ID=scaffold1688|size148450,length=148450>
##contig=<ID=scaffold1689|size131261,length=131261>
##contig=<ID=scaffold1690|size110162,length=110162>
##contig=<ID=scaffold1691|size178697,length=178697>
##contig=<ID=scaffold1692|size209895,length=209895>
##contig=<ID=scaffold1693|size158297,length=158297>
##contig=<ID=scaffold1694|size148771,length=148771>
##contig=<ID=scaffold1695|size255123,length=255123>
##contig=<ID=scaffold1696|size161052,length=161052>
##contig=<ID=scaffold1697|size109972,length=109972>
##contig=<ID=scaffold1698|size131792,length=131792>
##contig=<ID=scaffold1699|size137914,length=137914>
##contig=<ID=scaffold1700|size109926,length=109926>
##contig=<ID=scaffold1701|size125302,length=125302>
##contig=<ID=scaffold1702|size128625,length=128625>
##contig=<ID=scaffold1703|size109883,length=109883>
##contig=<ID=scaffold1704|size161865,length=161865>
##contig=<ID=scaffold1705|size160013,length=160013>
##contig=<ID=scaffold1706|size109828,length=109828>
##contig=<ID=scaffold1707|size109814,length=109814>
##contig=<ID=scaffold1708|size109805,length=109805>
##contig=<ID=scaffold1709|size109732,length=109732>
##contig=<ID=scaffold1710|size235713,length=235713>
##contig=<ID=scaffold1711|size141112,length=141112>
##contig=<ID=scaffold1712|size109703,length=109703>
##contig=<ID=scaffold1713|size177131,length=177131>
##contig=<ID=scaffold1714|size242056,length=242056>
##contig=<ID=scaffold1715|size163509,length=163509>
##contig=<ID=scaffold1716|size109528,length=109528>
##contig=<ID=scaffold1717|size190031,length=190031>
##contig=<ID=scaffold1718|size205308,length=205308>
##contig=<ID=scaffold1719|size162498,length=162498>
##contig=<ID=scaffold1720|size175362,length=175362>
##contig=<ID=scaffold1721|size254844,length=254844>
##contig=<ID=scaffold1722|size109373,length=109373>
##contig=<ID=scaffold1723|size150422,length=150422>
##contig=<ID=scaffold1724|size109349,length=109349>
##contig=<ID=scaffold1725|size109339,length=109339>
##contig=<ID=scaffold1726|size109324,length=109324>
##contig=<ID=scaffold1727|size146103,length=146103>
##contig=<ID=scaffold1728|size231696,length=231696>
##contig=<ID=scaffold1729|size208998,length=208998>
##contig=<ID=scaffold1730|size324728,length=324728>
##contig=<ID=scaffold1731|size127514,length=127514>
##contig=<ID=scaffold1732|size178686,length=178686>
##contig=<ID=scaffold1733|size109146,length=109146>
##contig=<ID=scaffold1734|size215285,length=215285>
##contig=<ID=scaffold1735|size109091,length=109091>
##contig=<ID=scaffold1736|size148378,length=148378>
##contig=<ID=scaffold1737|size179983,length=179983>
##contig=<ID=scaffold1738|size311806,length=311806>
##contig=<ID=scaffold1739|size108965,length=108965>
##contig=<ID=scaffold1740|size117544,length=117544>
##contig=<ID=scaffold1741|size176247,length=176247>
##contig=<ID=scaffold1742|size178515,length=178515>
##contig=<ID=scaffold1743|size108816,length=108816>
##contig=<ID=scaffold1744|size108808,length=108808>
##contig=<ID=scaffold1745|size161615,length=161615>
##contig=<ID=scaffold1746|size254365,length=254365>
##contig=<ID=scaffold1747|size286931,length=286931>
##contig=<ID=scaffold1748|size108773,length=108773>
##contig=<ID=scaffold1749|size108746,length=108746>
##contig=<ID=scaffold1750|size108694,length=108694>
##contig=<ID=scaffold1751|size108657,length=108657>
##contig=<ID=scaffold1752|size143644,length=143644>
##contig=<ID=scaffold1753|size108612,length=108612>
##contig=<ID=scaffold1754|size141641,length=141641>
##contig=<ID=scaffold1755|size125093,length=125093>
##contig=<ID=scaffold1756|size195777,length=195777>
##contig=<ID=scaffold1757|size276229,length=276229>
##contig=<ID=scaffold1758|size356890,length=356890>
##contig=<ID=scaffold1759|size108460,length=108460>
##contig=<ID=scaffold1760|size108426,length=108426>
##contig=<ID=scaffold1761|size108396,length=108396>
##contig=<ID=scaffold1762|size108362,length=108362>
##contig=<ID=scaffold1763|size108359,length=108359>
##contig=<ID=scaffold1764|size163306,length=163306>
##contig=<ID=scaffold1765|size248259,length=248259>
##contig=<ID=scaffold1766|size211138,length=211138>
##contig=<ID=scaffold1767|size240821,length=240821>
##contig=<ID=scaffold1768|size150764,length=150764>
##contig=<ID=scaffold1769|size158117,length=158117>
##contig=<ID=scaffold1770|size211760,length=211760>
##contig=<ID=scaffold1771|size210824,length=210824>
##contig=<ID=scaffold1772|size215008,length=215008>
##contig=<ID=scaffold1773|size119359,length=119359>
##contig=<ID=scaffold1774|size166748,length=166748>
##contig=<ID=scaffold1775|size107858,length=107858>
##contig=<ID=scaffold1776|size178785,length=178785>
##contig=<ID=scaffold1777|size107832,length=107832>
##contig=<ID=scaffold1778|size288640,length=288640>
##contig=<ID=scaffold1779|size171269,length=171269>
##contig=<ID=scaffold1780|size107793,length=107793>
##contig=<ID=scaffold1781|size107652,length=107652>
##contig=<ID=scaffold1782|size145055,length=145055>
##contig=<ID=scaffold1783|size107570,length=107570>
##contig=<ID=scaffold1784|size107569,length=107569>
##contig=<ID=scaffold1785|size107552,length=107552>
##contig=<ID=scaffold1786|size107541,length=107541>
##contig=<ID=scaffold1787|size163926,length=163926>
##contig=<ID=scaffold1788|size126703,length=126703>
##contig=<ID=scaffold1789|size107490,length=107490>
##contig=<ID=scaffold1790|size133334,length=133334>
##contig=<ID=scaffold1791|size157757,length=157757>
##contig=<ID=scaffold1792|size107374,length=107374>
##contig=<ID=scaffold1793|size147709,length=147709>
##contig=<ID=scaffold1794|size145318,length=145318>
##contig=<ID=scaffold1795|size240088,length=240088>
##contig=<ID=scaffold1796|size107274,length=107274>
##contig=<ID=scaffold1797|size279199,length=279199>
##contig=<ID=scaffold1798|size192524,length=192524>
##contig=<ID=scaffold1799|size188334,length=188334>
##contig=<ID=scaffold1800|size118666,length=118666>
##contig=<ID=scaffold1801|size107146,length=107146>
##contig=<ID=scaffold1802|size107121,length=107121>
##contig=<ID=scaffold1803|size107095,length=107095>
##contig=<ID=scaffold1804|size170978,length=170978>
##contig=<ID=scaffold1805|size107020,length=107020>
##contig=<ID=scaffold1806|size179260,length=179260>
##contig=<ID=scaffold1807|size106990,length=106990>
##contig=<ID=scaffold1808|size385059,length=385059>
##contig=<ID=scaffold1809|size106961,length=106961>
##contig=<ID=scaffold1810|size182043,length=182043>
##contig=<ID=scaffold1811|size343656,length=343656>
##contig=<ID=scaffold1812|size291675,length=291675>
##contig=<ID=scaffold1813|size106848,length=106848>
##contig=<ID=scaffold1814|size230782,length=230782>
##contig=<ID=scaffold1815|size106806,length=106806>
##contig=<ID=scaffold1816|size135770,length=135770>
##contig=<ID=scaffold1817|size106760,length=106760>
##contig=<ID=scaffold1818|size155626,length=155626>
##contig=<ID=scaffold1819|size181162,length=181162>
##contig=<ID=scaffold1820|size106716,length=106716>
##contig=<ID=scaffold1821|size156262,length=156262>
##contig=<ID=scaffold1822|size106679,length=106679>
##contig=<ID=scaffold1823|size321013,length=321013>
##contig=<ID=scaffold1824|size352698,length=352698>
##contig=<ID=scaffold1825|size123658,length=123658>
##contig=<ID=scaffold1826|size151725,length=151725>
##contig=<ID=scaffold1827|size106522,length=106522>
##contig=<ID=scaffold1828|size106480,length=106480>
##contig=<ID=scaffold1829|size129277,length=129277>
##contig=<ID=scaffold1830|size148030,length=148030>
##contig=<ID=scaffold1831|size165376,length=165376>
##contig=<ID=scaffold1832|size106395,length=106395>
##contig=<ID=scaffold1833|size350541,length=350541>
##contig=<ID=scaffold1834|size156828,length=156828>
##contig=<ID=scaffold1835|size106357,length=106357>
##contig=<ID=scaffold1836|size106330,length=106330>
##contig=<ID=scaffold1837|size164617,length=164617>
##contig=<ID=scaffold1838|size162959,length=162959>
##contig=<ID=scaffold1839|size121530,length=121530>
##contig=<ID=scaffold1840|size137162,length=137162>
##contig=<ID=scaffold1841|size184883,length=184883>
##contig=<ID=scaffold1842|size175159,length=175159>
##contig=<ID=scaffold1843|size187390,length=187390>
##contig=<ID=scaffold1844|size106075,length=106075>
##contig=<ID=scaffold1845|size106035,length=106035>
##contig=<ID=scaffold1846|size123238,length=123238>
##contig=<ID=scaffold1847|size134408,length=134408>
##contig=<ID=scaffold1848|size142319,length=142319>
##contig=<ID=scaffold1849|size105893,length=105893>
##contig=<ID=scaffold1850|size282588,length=282588>
##contig=<ID=scaffold1851|size105866,length=105866>
##contig=<ID=scaffold1852|size160852,length=160852>
##contig=<ID=scaffold1853|size126486,length=126486>
##contig=<ID=scaffold1854|size105768,length=105768>
##contig=<ID=scaffold1855|size105652,length=105652>
##contig=<ID=scaffold1856|size144901,length=144901>
##contig=<ID=scaffold1857|size341722,length=341722>
##contig=<ID=scaffold1858|size130410,length=130410>
##contig=<ID=scaffold1859|size193902,length=193902>
##contig=<ID=scaffold1860|size168990,length=168990>
##contig=<ID=scaffold1861|size120936,length=120936>
##contig=<ID=scaffold1862|size220485,length=220485>
##contig=<ID=scaffold1863|size315131,length=315131>
##contig=<ID=scaffold1864|size145405,length=145405>
##contig=<ID=scaffold1865|size145351,length=145351>
##contig=<ID=scaffold1866|size105213,length=105213>
##contig=<ID=scaffold1867|size254330,length=254330>
##contig=<ID=scaffold1868|size105201,length=105201>
##contig=<ID=scaffold1869|size105136,length=105136>
##contig=<ID=scaffold1870|size153788,length=153788>
##contig=<ID=scaffold1871|size117096,length=117096>
##contig=<ID=scaffold1872|size258183,length=258183>
##contig=<ID=scaffold1873|size105077,length=105077>
##contig=<ID=scaffold1874|size105070,length=105070>
##contig=<ID=scaffold1875|size280995,length=280995>
##contig=<ID=scaffold1876|size264054,length=264054>
##contig=<ID=scaffold1877|size154091,length=154091>
##contig=<ID=scaffold1878|size134197,length=134197>
##contig=<ID=scaffold1879|size416184,length=416184>
##contig=<ID=scaffold1880|size229898,length=229898>
##contig=<ID=scaffold1881|size134032,length=134032>
##contig=<ID=scaffold1882|size115632,length=115632>
##contig=<ID=scaffold1883|size143317,length=143317>
##contig=<ID=scaffold1884|size219589,length=219589>
##contig=<ID=scaffold1885|size167002,length=167002>
##contig=<ID=scaffold1886|size104796,length=104796>
##contig=<ID=scaffold1887|size298107,length=298107>
##contig=<ID=scaffold1888|size104759,length=104759>
##contig=<ID=scaffold1889|size169946,length=169946>
##contig=<ID=scaffold1890|size140805,length=140805>
##contig=<ID=scaffold1891|size200564,length=200564>
##contig=<ID=scaffold1892|size104644,length=104644>
##contig=<ID=scaffold1893|size291063,length=291063>
##contig=<ID=scaffold1894|size150925,length=150925>
##contig=<ID=scaffold1895|size347727,length=347727>
##contig=<ID=scaffold1896|size104577,length=104577>
##contig=<ID=scaffold1897|size104575,length=104575>
##contig=<ID=scaffold1898|size214574,length=214574>
##contig=<ID=scaffold1899|size204014,length=204014>
##contig=<ID=scaffold1900|size104545,length=104545>
##contig=<ID=scaffold1901|size126167,length=126167>
##contig=<ID=scaffold1902|size104499,length=104499>
##contig=<ID=scaffold1903|size152924,length=152924>
##contig=<ID=scaffold1904|size127746,length=127746>
##contig=<ID=scaffold1905|size224786,length=224786>
##contig=<ID=scaffold1906|size173792,length=173792>
##contig=<ID=scaffold1907|size104417,length=104417>
##contig=<ID=scaffold1908|size116638,length=116638>
##contig=<ID=scaffold1909|size420742,length=420742>
##contig=<ID=scaffold1910|size104353,length=104353>
##contig=<ID=scaffold1911|size104337,length=104337>
##contig=<ID=scaffold1912|size195834,length=195834>
##contig=<ID=scaffold1913|size287229,length=287229>
##contig=<ID=scaffold1914|size206900,length=206900>
##contig=<ID=scaffold1915|size104236,length=104236>
##contig=<ID=scaffold1916|size175945,length=175945>
##contig=<ID=scaffold1917|size104231,length=104231>
##contig=<ID=scaffold1918|size145287,length=145287>
##contig=<ID=scaffold1919|size111371,length=111371>
##contig=<ID=scaffold1920|size104185,length=104185>
##contig=<ID=scaffold1921|size104184,length=104184>
##contig=<ID=scaffold1922|size144120,length=144120>
##contig=<ID=scaffold1923|size104135,length=104135>
##contig=<ID=scaffold1924|size126082,length=126082>
##contig=<ID=scaffold1925|size104097,length=104097>
##contig=<ID=scaffold1926|size250250,length=250250>
##contig=<ID=scaffold1927|size168651,length=168651>
##contig=<ID=scaffold1928|size104068,length=104068>
##contig=<ID=scaffold1929|size241233,length=241233>
##contig=<ID=scaffold1930|size197512,length=197512>
##contig=<ID=scaffold1931|size134154,length=134154>
##contig=<ID=scaffold1932|size120498,length=120498>
##contig=<ID=scaffold1933|size142028,length=142028>
##contig=<ID=scaffold1934|size179743,length=179743>
##contig=<ID=scaffold1935|size172231,length=172231>
##contig=<ID=scaffold1936|size103818,length=103818>
##contig=<ID=scaffold1937|size287292,length=287292>
##contig=<ID=scaffold1938|size103814,length=103814>
##contig=<ID=scaffold1939|size103794,length=103794>
##contig=<ID=scaffold1940|size103787,length=103787>
##contig=<ID=scaffold1941|size103773,length=103773>
##contig=<ID=scaffold1942|size142952,length=142952>
##contig=<ID=scaffold1943|size103716,length=103716>
##contig=<ID=scaffold1944|size197733,length=197733>
##contig=<ID=scaffold1945|size103712,length=103712>
##contig=<ID=scaffold1946|size124068,length=124068>
##contig=<ID=scaffold1947|size217951,length=217951>
##contig=<ID=scaffold1948|size165037,length=165037>
##contig=<ID=scaffold1949|size167412,length=167412>
##contig=<ID=scaffold1950|size115805,length=115805>
##contig=<ID=scaffold1951|size275536,length=275536>
##contig=<ID=scaffold1952|size103601,length=103601>
##contig=<ID=scaffold1953|size138472,length=138472>
##contig=<ID=scaffold1954|size103565,length=103565>
##contig=<ID=scaffold1955|size303217,length=303217>
##contig=<ID=scaffold1956|size158667,length=158667>
##contig=<ID=scaffold1957|size125590,length=125590>
##contig=<ID=scaffold1958|size118002,length=118002>
##contig=<ID=scaffold1959|size190104,length=190104>
##contig=<ID=scaffold1960|size257008,length=257008>
##contig=<ID=scaffold1961|size177584,length=177584>
##contig=<ID=scaffold1962|size430023,length=430023>
##contig=<ID=scaffold1963|size127896,length=127896>
##contig=<ID=scaffold1964|size188345,length=188345>
##contig=<ID=scaffold1965|size103349,length=103349>
##contig=<ID=scaffold1966|size153948,length=153948>
##contig=<ID=scaffold1967|size140326,length=140326>
##contig=<ID=scaffold1968|size103341,length=103341>
##contig=<ID=scaffold1969|size103307,length=103307>
##contig=<ID=scaffold1970|size172000,length=172000>
##contig=<ID=scaffold1971|size103258,length=103258>
##contig=<ID=scaffold1972|size103246,length=103246>
##contig=<ID=scaffold1973|size103228,length=103228>
##contig=<ID=scaffold1974|size189904,length=189904>
##contig=<ID=scaffold1975|size160888,length=160888>
##contig=<ID=scaffold1976|size162712,length=162712>
##contig=<ID=scaffold1977|size112688,length=112688>
##contig=<ID=scaffold1978|size131339,length=131339>
##contig=<ID=scaffold1979|size150350,length=150350>
##contig=<ID=scaffold1980|size291657,length=291657>
##contig=<ID=scaffold1981|size196080,length=196080>
##contig=<ID=scaffold1982|size248760,length=248760>
##contig=<ID=scaffold1983|size149908,length=149908>
##contig=<ID=scaffold1984|size130165,length=130165>
##contig=<ID=scaffold1985|size318614,length=318614>
##contig=<ID=scaffold1986|size278736,length=278736>
##contig=<ID=scaffold1987|size102958,length=102958>
##contig=<ID=scaffold1988|size102956,length=102956>
##contig=<ID=scaffold1989|size161341,length=161341>
##contig=<ID=scaffold1990|size102923,length=102923>
##contig=<ID=scaffold1991|size230690,length=230690>
##contig=<ID=scaffold1992|size102867,length=102867>
##contig=<ID=scaffold1993|size102837,length=102837>
##contig=<ID=scaffold1994|size102831,length=102831>
##contig=<ID=scaffold1995|size121618,length=121618>
##contig=<ID=scaffold1996|size128024,length=128024>
##contig=<ID=scaffold1997|size102759,length=102759>
##contig=<ID=scaffold1998|size102746,length=102746>
##contig=<ID=scaffold1999|size376417,length=376417>
##contig=<ID=scaffold2000|size222693,length=222693>
##contig=<ID=scaffold2001|size102724,length=102724>
##contig=<ID=scaffold2002|size102719,length=102719>
##contig=<ID=scaffold2003|size102676,length=102676>
##contig=<ID=scaffold2004|size174225,length=174225>
##contig=<ID=scaffold2005|size102654,length=102654>
##contig=<ID=scaffold2006|size133719,length=133719>
##contig=<ID=scaffold2007|size114573,length=114573>
##contig=<ID=scaffold2008|size184824,length=184824>
##contig=<ID=scaffold2009|size175357,length=175357>
##contig=<ID=scaffold2010|size102497,length=102497>
##contig=<ID=scaffold2011|size102453,length=102453>
##contig=<ID=scaffold2012|size135527,length=135527>
##contig=<ID=scaffold2013|size148665,length=148665>
##contig=<ID=scaffold2014|size297047,length=297047>
##contig=<ID=scaffold2015|size135540,length=135540>
##contig=<ID=scaffold2016|size157636,length=157636>
##contig=<ID=scaffold2017|size341413,length=341413>
##contig=<ID=scaffold2018|size232664,length=232664>
##contig=<ID=scaffold2019|size221218,length=221218>
##contig=<ID=scaffold2020|size102277,length=102277>
##contig=<ID=scaffold2021|size142500,length=142500>
##contig=<ID=scaffold2022|size169300,length=169300>
##contig=<ID=scaffold2023|size187118,length=187118>
##contig=<ID=scaffold2024|size164181,length=164181>
##contig=<ID=scaffold2025|size102124,length=102124>
##contig=<ID=scaffold2026|size102104,length=102104>
##contig=<ID=scaffold2027|size102081,length=102081>
##contig=<ID=scaffold2028|size119789,length=119789>
##contig=<ID=scaffold2029|size102048,length=102048>
##contig=<ID=scaffold2030|size102046,length=102046>
##contig=<ID=scaffold2031|size164535,length=164535>
##contig=<ID=scaffold2032|size174731,length=174731>
##contig=<ID=scaffold2033|size102013,length=102013>
##contig=<ID=scaffold2034|size138359,length=138359>
##contig=<ID=scaffold2035|size185105,length=185105>
##contig=<ID=scaffold2036|size254866,length=254866>
##contig=<ID=scaffold2037|size132901,length=132901>
##contig=<ID=scaffold2038|size101910,length=101910>
##contig=<ID=scaffold2039|size101909,length=101909>
##contig=<ID=scaffold2040|size114893,length=114893>
##contig=<ID=scaffold2041|size264731,length=264731>
##contig=<ID=scaffold2042|size101833,length=101833>
##contig=<ID=scaffold2043|size101804,length=101804>
##contig=<ID=scaffold2044|size187742,length=187742>
##contig=<ID=scaffold2045|size133290,length=133290>
##contig=<ID=scaffold2046|size101761,length=101761>
##contig=<ID=scaffold2047|size101751,length=101751>
##contig=<ID=scaffold2048|size101745,length=101745>
##contig=<ID=scaffold2049|size124138,length=124138>
##contig=<ID=scaffold2050|size231716,length=231716>
##contig=<ID=scaffold2051|size168541,length=168541>
##contig=<ID=scaffold2052|size135315,length=135315>
##contig=<ID=scaffold2053|size101672,length=101672>
##contig=<ID=scaffold2054|size182251,length=182251>
##contig=<ID=scaffold2055|size101621,length=101621>
##contig=<ID=scaffold2056|size101594,length=101594>
##contig=<ID=scaffold2057|size200901,length=200901>
##contig=<ID=scaffold2058|size242526,length=242526>
##contig=<ID=scaffold2059|size101583,length=101583>
##contig=<ID=scaffold2060|size101571,length=101571>
##contig=<ID=scaffold2061|size149152,length=149152>
##contig=<ID=scaffold2062|size101545,length=101545>
##contig=<ID=scaffold2063|size101540,length=101540>
##contig=<ID=scaffold2064|size185235,length=185235>
##contig=<ID=scaffold2065|size172955,length=172955>
##contig=<ID=scaffold2066|size164417,length=164417>
##contig=<ID=scaffold2067|size101418,length=101418>
##contig=<ID=scaffold2068|size127546,length=127546>
##contig=<ID=scaffold2069|size138995,length=138995>
##contig=<ID=scaffold2070|size101316,length=101316>
##contig=<ID=scaffold2071|size101312,length=101312>
##contig=<ID=scaffold2072|size170172,length=170172>
##contig=<ID=scaffold2073|size148187,length=148187>
##contig=<ID=scaffold2074|size101205,length=101205>
##contig=<ID=scaffold2075|size101204,length=101204>
##contig=<ID=scaffold2076|size120888,length=120888>
##contig=<ID=scaffold2077|size101127,length=101127>
##contig=<ID=scaffold2078|size108802,length=108802>
##contig=<ID=scaffold2079|size101116,length=101116>
##contig=<ID=scaffold2080|size191248,length=191248>
##contig=<ID=scaffold2081|size187682,length=187682>
##contig=<ID=scaffold2082|size139968,length=139968>
##contig=<ID=scaffold2083|size112925,length=112925>
##contig=<ID=scaffold2084|size293572,length=293572>
##contig=<ID=scaffold2085|size100907,length=100907>
##contig=<ID=scaffold2086|size100805,length=100805>
##contig=<ID=scaffold2087|size113238,length=113238>
##contig=<ID=scaffold2088|size116590,length=116590>
##contig=<ID=scaffold2089|size100674,length=100674>
##contig=<ID=scaffold2090|size123608,length=123608>
##contig=<ID=scaffold2091|size100667,length=100667>
##contig=<ID=scaffold2092|size150880,length=150880>
##contig=<ID=scaffold2093|size149748,length=149748>
##contig=<ID=scaffold2094|size136436,length=136436>
##contig=<ID=scaffold2095|size529737,length=529737>
##contig=<ID=scaffold2096|size100595,length=100595>
##contig=<ID=scaffold2097|size187959,length=187959>
##contig=<ID=scaffold2098|size119058,length=119058>
##contig=<ID=scaffold2099|size100549,length=100549>
##contig=<ID=scaffold2100|size196077,length=196077>
##contig=<ID=scaffold2101|size100496,length=100496>
##contig=<ID=scaffold2102|size245707,length=245707>
##contig=<ID=scaffold2103|size100449,length=100449>
##contig=<ID=scaffold2104|size202167,length=202167>
##contig=<ID=scaffold2105|size100423,length=100423>
##contig=<ID=scaffold2106|size257207,length=257207>
##contig=<ID=scaffold2107|size187950,length=187950>
##contig=<ID=scaffold2108|size145499,length=145499>
##contig=<ID=scaffold2109|size100372,length=100372>
##contig=<ID=scaffold2110|size150775,length=150775>
##contig=<ID=scaffold2111|size180217,length=180217>
##contig=<ID=scaffold2112|size310749,length=310749>
##contig=<ID=scaffold2113|size116839,length=116839>
##contig=<ID=scaffold2114|size100268,length=100268>
##contig=<ID=scaffold2115|size297562,length=297562>
##contig=<ID=scaffold2116|size150093,length=150093>
##contig=<ID=scaffold2117|size100224,length=100224>
##contig=<ID=scaffold2118|size167766,length=167766>
##contig=<ID=scaffold2119|size182924,length=182924>
##contig=<ID=scaffold2120|size147150,length=147150>
##contig=<ID=scaffold2121|size327423,length=327423>
##contig=<ID=scaffold2122|size100154,length=100154>
##contig=<ID=scaffold2123|size100150,length=100150>
##contig=<ID=scaffold2124|size100116,length=100116>
##contig=<ID=scaffold2125|size123894,length=123894>
##contig=<ID=scaffold2126|size126127,length=126127>
##contig=<ID=scaffold2127|size100041,length=100041>
##contig=<ID=scaffold2128|size126964,length=126964>
##contig=<ID=scaffold2129|size99984,length=99984>
##contig=<ID=scaffold2130|size152037,length=152037>
##contig=<ID=scaffold2131|size152257,length=152257>
##contig=<ID=scaffold2132|size428142,length=428142>
##contig=<ID=scaffold2133|size250432,length=250432>
##contig=<ID=scaffold2134|size99870,length=99870>
##contig=<ID=scaffold2135|size99869,length=99869>
##contig=<ID=scaffold2136|size153908,length=153908>
##contig=<ID=scaffold2137|size162017,length=162017>
##contig=<ID=scaffold2138|size251389,length=251389>
##contig=<ID=scaffold2139|size137964,length=137964>
##contig=<ID=scaffold2140|size99800,length=99800>
##contig=<ID=scaffold2141|size263802,length=263802>
##contig=<ID=scaffold2142|size137528,length=137528>
##contig=<ID=scaffold2143|size99744,length=99744>
##contig=<ID=scaffold2144|size99733,length=99733>
##contig=<ID=scaffold2145|size99703,length=99703>
##contig=<ID=scaffold2146|size251582,length=251582>
##contig=<ID=scaffold2147|size176681,length=176681>
##contig=<ID=scaffold2148|size296962,length=296962>
##contig=<ID=scaffold2149|size129827,length=129827>
##contig=<ID=scaffold2150|size115846,length=115846>
##contig=<ID=scaffold2151|size668255,length=668255>
##contig=<ID=scaffold2152|size99441,length=99441>
##contig=<ID=scaffold2153|size108255,length=108255>
##contig=<ID=scaffold2154|size169868,length=169868>
##contig=<ID=scaffold2155|size183611,length=183611>
##contig=<ID=scaffold2156|size137194,length=137194>
##contig=<ID=scaffold2157|size244387,length=244387>
##contig=<ID=scaffold2158|size160354,length=160354>
##contig=<ID=scaffold2159|size156298,length=156298>
##contig=<ID=scaffold2160|size117148,length=117148>
##contig=<ID=scaffold2161|size126999,length=126999>
##contig=<ID=scaffold2162|size139956,length=139956>
##contig=<ID=scaffold2163|size271214,length=271214>
##contig=<ID=scaffold2164|size107559,length=107559>
##contig=<ID=scaffold2165|size98927,length=98927>
##contig=<ID=scaffold2166|size98924,length=98924>
##contig=<ID=scaffold2167|size161508,length=161508>
##contig=<ID=scaffold2168|size118333,length=118333>
##contig=<ID=scaffold2169|size171661,length=171661>
##contig=<ID=scaffold2170|size98854,length=98854>
##contig=<ID=scaffold2171|size348472,length=348472>
##contig=<ID=scaffold2172|size190684,length=190684>
##contig=<ID=scaffold2173|size214545,length=214545>
##contig=<ID=scaffold2174|size169873,length=169873>
##contig=<ID=scaffold2175|size161910,length=161910>
##contig=<ID=scaffold2176|size98787,length=98787>
##contig=<ID=scaffold2177|size163576,length=163576>
##contig=<ID=scaffold2178|size98782,length=98782>
##contig=<ID=scaffold2179|size98735,length=98735>
##contig=<ID=scaffold2180|size98703,length=98703>
##contig=<ID=scaffold2181|size98688,length=98688>
##contig=<ID=scaffold2182|size215935,length=215935>
##contig=<ID=scaffold2183|size131728,length=131728>
##contig=<ID=scaffold2184|size181296,length=181296>
##contig=<ID=scaffold2185|size98486,length=98486>
##contig=<ID=scaffold2186|size259933,length=259933>
##contig=<ID=scaffold2187|size137709,length=137709>
##contig=<ID=scaffold2188|size175984,length=175984>
##contig=<ID=scaffold2189|size122037,length=122037>
##contig=<ID=scaffold2190|size189951,length=189951>
##contig=<ID=scaffold2191|size111815,length=111815>
##contig=<ID=scaffold2192|size98314,length=98314>
##contig=<ID=scaffold2193|size222222,length=222222>
##contig=<ID=scaffold2194|size98299,length=98299>
##contig=<ID=scaffold2195|size201081,length=201081>
##contig=<ID=scaffold2196|size98212,length=98212>
##contig=<ID=scaffold2197|size98154,length=98154>
##contig=<ID=scaffold2198|size98145,length=98145>
##contig=<ID=scaffold2199|size144231,length=144231>
##contig=<ID=scaffold2200|size98132,length=98132>
##contig=<ID=scaffold2201|size98116,length=98116>
##contig=<ID=scaffold2202|size278870,length=278870>
##contig=<ID=scaffold2203|size127213,length=127213>
##contig=<ID=scaffold2204|size223278,length=223278>
##contig=<ID=scaffold2205|size128131,length=128131>
##contig=<ID=scaffold2206|size97974,length=97974>
##contig=<ID=scaffold2207|size111890,length=111890>
##contig=<ID=scaffold2208|size97966,length=97966>
##contig=<ID=scaffold2209|size151089,length=151089>
##contig=<ID=scaffold2210|size97918,length=97918>
##contig=<ID=scaffold2211|size97899,length=97899>
##contig=<ID=scaffold2212|size97855,length=97855>
##contig=<ID=scaffold2213|size215400,length=215400>
##contig=<ID=scaffold2214|size97823,length=97823>
##contig=<ID=scaffold2215|size129720,length=129720>
##contig=<ID=scaffold2216|size247672,length=247672>
##contig=<ID=scaffold2217|size97773,length=97773>
##contig=<ID=scaffold2218|size177594,length=177594>
##contig=<ID=scaffold2219|size157322,length=157322>
##contig=<ID=scaffold2220|size133745,length=133745>
##contig=<ID=scaffold2221|size97706,length=97706>
##contig=<ID=scaffold2222|size230642,length=230642>
##contig=<ID=scaffold2223|size97679,length=97679>
##contig=<ID=scaffold2224|size116910,length=116910>
##contig=<ID=scaffold2225|size216138,length=216138>
##contig=<ID=scaffold2226|size218522,length=218522>
##contig=<ID=scaffold2227|size97566,length=97566>
##contig=<ID=scaffold2228|size119679,length=119679>
##contig=<ID=scaffold2229|size97525,length=97525>
##contig=<ID=scaffold2230|size106613,length=106613>
##contig=<ID=scaffold2231|size97486,length=97486>
##contig=<ID=scaffold2232|size104939,length=104939>
##contig=<ID=scaffold2233|size294034,length=294034>
##contig=<ID=scaffold2234|size122581,length=122581>
##contig=<ID=scaffold2235|size97417,length=97417>
##contig=<ID=scaffold2236|size308193,length=308193>
##contig=<ID=scaffold2237|size97405,length=97405>
##contig=<ID=scaffold2238|size97405,length=97405>
##contig=<ID=scaffold2239|size160229,length=160229>
##contig=<ID=scaffold2240|size97364,length=97364>
##contig=<ID=scaffold2241|size97363,length=97363>
##contig=<ID=scaffold2242|size97358,length=97358>
##contig=<ID=scaffold2243|size120663,length=120663>
##contig=<ID=scaffold2244|size97354,length=97354>
##contig=<ID=scaffold2245|size145153,length=145153>
##contig=<ID=scaffold2246|size97345,length=97345>
##contig=<ID=scaffold2247|size147876,length=147876>
##contig=<ID=scaffold2248|size97267,length=97267>
##contig=<ID=scaffold2249|size161020,length=161020>
##contig=<ID=scaffold2250|size111287,length=111287>
##contig=<ID=scaffold2251|size168689,length=168689>
##contig=<ID=scaffold2252|size173715,length=173715>
##contig=<ID=scaffold2253|size225586,length=225586>
##contig=<ID=scaffold2254|size106444,length=106444>
##contig=<ID=scaffold2255|size97055,length=97055>
##contig=<ID=scaffold2256|size97023,length=97023>
##contig=<ID=scaffold2257|size96898,length=96898>
##contig=<ID=scaffold2258|size96888,length=96888>
##contig=<ID=scaffold2259|size212231,length=212231>
##contig=<ID=scaffold2260|size96840,length=96840>
##contig=<ID=scaffold2261|size156397,length=156397>
##contig=<ID=scaffold2262|size169861,length=169861>
##contig=<ID=scaffold2263|size96786,length=96786>
##contig=<ID=scaffold2264|size96755,length=96755>
##contig=<ID=scaffold2265|size96746,length=96746>
##contig=<ID=scaffold2266|size152391,length=152391>
##contig=<ID=scaffold2267|size183136,length=183136>
##contig=<ID=scaffold2268|size120505,length=120505>
##contig=<ID=scaffold2269|size218729,length=218729>
##contig=<ID=scaffold2270|size283224,length=283224>
##contig=<ID=scaffold2271|size153046,length=153046>
##contig=<ID=scaffold2272|size96625,length=96625>
##contig=<ID=scaffold2273|size114152,length=114152>
##contig=<ID=scaffold2274|size175902,length=175902>
##contig=<ID=scaffold2275|size245992,length=245992>
##contig=<ID=scaffold2276|size200956,length=200956>
##contig=<ID=scaffold2277|size96541,length=96541>
##contig=<ID=scaffold2278|size96508,length=96508>
##contig=<ID=scaffold2279|size96506,length=96506>
##contig=<ID=scaffold2280|size135682,length=135682>
##contig=<ID=scaffold2281|size178247,length=178247>
##contig=<ID=scaffold2282|size117561,length=117561>
##contig=<ID=scaffold2283|size119080,length=119080>
##contig=<ID=scaffold2284|size96444,length=96444>
##contig=<ID=scaffold2285|size96442,length=96442>
##contig=<ID=scaffold2286|size259380,length=259380>
##contig=<ID=scaffold2287|size206504,length=206504>
##contig=<ID=scaffold2288|size96363,length=96363>
##contig=<ID=scaffold2289|size96356,length=96356>
##contig=<ID=scaffold2290|size117474,length=117474>
##contig=<ID=scaffold2291|size96313,length=96313>
##contig=<ID=scaffold2292|size138009,length=138009>
##contig=<ID=scaffold2293|size159229,length=159229>
##contig=<ID=scaffold2294|size169326,length=169326>
##contig=<ID=scaffold2295|size302969,length=302969>
##contig=<ID=scaffold2296|size96242,length=96242>
##contig=<ID=scaffold2297|size134054,length=134054>
##contig=<ID=scaffold2298|size96209,length=96209>
##contig=<ID=scaffold2299|size96192,length=96192>
##contig=<ID=scaffold2300|size96173,length=96173>
##contig=<ID=scaffold2301|size281225,length=281225>
##contig=<ID=scaffold2302|size149946,length=149946>
##contig=<ID=scaffold2303|size216959,length=216959>
##contig=<ID=scaffold2304|size119722,length=119722>
##contig=<ID=scaffold2305|size96102,length=96102>
##contig=<ID=scaffold2306|size178875,length=178875>
##contig=<ID=scaffold2307|size96089,length=96089>
##contig=<ID=scaffold2308|size186115,length=186115>
##contig=<ID=scaffold2309|size96075,length=96075>
##contig=<ID=scaffold2310|size185560,length=185560>
##contig=<ID=scaffold2311|size96066,length=96066>
##contig=<ID=scaffold2312|size96065,length=96065>
##contig=<ID=scaffold2313|size96057,length=96057>
##contig=<ID=scaffold2314|size96051,length=96051>
##contig=<ID=scaffold2315|size144440,length=144440>
##contig=<ID=scaffold2316|size96037,length=96037>
##contig=<ID=scaffold2317|size96031,length=96031>
##contig=<ID=scaffold2318|size271230,length=271230>
##contig=<ID=scaffold2319|size176211,length=176211>
##contig=<ID=scaffold2320|size252047,length=252047>
##contig=<ID=scaffold2321|size212402,length=212402>
##contig=<ID=scaffold2322|size135948,length=135948>
##contig=<ID=scaffold2323|size112806,length=112806>
##contig=<ID=scaffold2324|size192873,length=192873>
##contig=<ID=scaffold2325|size206834,length=206834>
##contig=<ID=scaffold2326|size392610,length=392610>
##contig=<ID=scaffold2327|size105692,length=105692>
##contig=<ID=scaffold2328|size202496,length=202496>
##contig=<ID=scaffold2329|size148474,length=148474>
##contig=<ID=scaffold2330|size266946,length=266946>
##contig=<ID=scaffold2331|size95796,length=95796>
##contig=<ID=scaffold2332|size180043,length=180043>
##contig=<ID=scaffold2333|size276275,length=276275>
##contig=<ID=scaffold2334|size95770,length=95770>
##contig=<ID=scaffold2335|size95767,length=95767>
##contig=<ID=scaffold2336|size124934,length=124934>
##contig=<ID=scaffold2337|size161521,length=161521>
##contig=<ID=scaffold2338|size144071,length=144071>
##contig=<ID=scaffold2339|size117820,length=117820>
##contig=<ID=scaffold2340|size172074,length=172074>
##contig=<ID=scaffold2341|size95656,length=95656>
##contig=<ID=scaffold2342|size95651,length=95651>
##contig=<ID=scaffold2343|size95632,length=95632>
##contig=<ID=scaffold2344|size120347,length=120347>
##contig=<ID=scaffold2345|size95625,length=95625>
##contig=<ID=scaffold2346|size95625,length=95625>
##contig=<ID=scaffold2347|size241773,length=241773>
##contig=<ID=scaffold2348|size167299,length=167299>
##contig=<ID=scaffold2349|size123257,length=123257>
##contig=<ID=scaffold2350|size195758,length=195758>
##contig=<ID=scaffold2351|size167439,length=167439>
##contig=<ID=scaffold2352|size95466,length=95466>
##contig=<ID=scaffold2353|size261354,length=261354>
##contig=<ID=scaffold2354|size243010,length=243010>
##contig=<ID=scaffold2355|size147709,length=147709>
##contig=<ID=scaffold2356|size95446,length=95446>
##contig=<ID=scaffold2357|size95418,length=95418>
##contig=<ID=scaffold2358|size189878,length=189878>
##contig=<ID=scaffold2359|size139026,length=139026>
##contig=<ID=scaffold2360|size104700,length=104700>
##contig=<ID=scaffold2361|size95333,length=95333>
##contig=<ID=scaffold2362|size169239,length=169239>
##contig=<ID=scaffold2363|size105382,length=105382>
##contig=<ID=scaffold2364|size95312,length=95312>
##contig=<ID=scaffold2365|size158324,length=158324>
##contig=<ID=scaffold2366|size113925,length=113925>
##contig=<ID=scaffold2367|size134639,length=134639>
##contig=<ID=scaffold2368|size159414,length=159414>
##contig=<ID=scaffold2369|size176009,length=176009>
##contig=<ID=scaffold2370|size101203,length=101203>
##contig=<ID=scaffold2371|size107068,length=107068>
##contig=<ID=scaffold2372|size95180,length=95180>
##contig=<ID=scaffold2373|size95124,length=95124>
##contig=<ID=scaffold2374|size248809,length=248809>
##contig=<ID=scaffold2375|size239988,length=239988>
##contig=<ID=scaffold2376|size147687,length=147687>
##contig=<ID=scaffold2377|size95048,length=95048>
##contig=<ID=scaffold2378|size222899,length=222899>
##contig=<ID=scaffold2379|size115145,length=115145>
##contig=<ID=scaffold2380|size173911,length=173911>
##contig=<ID=scaffold2381|size136822,length=136822>
##contig=<ID=scaffold2382|size113781,length=113781>
##contig=<ID=scaffold2383|size182244,length=182244>
##contig=<ID=scaffold2384|size110044,length=110044>
##contig=<ID=scaffold2385|size140748,length=140748>
##contig=<ID=scaffold2386|size216962,length=216962>
##contig=<ID=scaffold2387|size170817,length=170817>
##contig=<ID=scaffold2388|size190213,length=190213>
##contig=<ID=scaffold2389|size94753,length=94753>
##contig=<ID=scaffold2390|size226504,length=226504>
##contig=<ID=scaffold2391|size132512,length=132512>
##contig=<ID=scaffold2392|size94732,length=94732>
##contig=<ID=scaffold2393|size94727,length=94727>
##contig=<ID=scaffold2394|size195898,length=195898>
##contig=<ID=scaffold2395|size94680,length=94680>
##contig=<ID=scaffold2396|size210240,length=210240>
##contig=<ID=scaffold2397|size174570,length=174570>
##contig=<ID=scaffold2398|size131779,length=131779>
##contig=<ID=scaffold2399|size94609,length=94609>
##contig=<ID=scaffold2400|size294214,length=294214>
##contig=<ID=scaffold2401|size94595,length=94595>
##contig=<ID=scaffold2402|size102296,length=102296>
##contig=<ID=scaffold2403|size243874,length=243874>
##contig=<ID=scaffold2404|size94544,length=94544>
##contig=<ID=scaffold2405|size137508,length=137508>
##contig=<ID=scaffold2406|size94519,length=94519>
##contig=<ID=scaffold2407|size100332,length=100332>
##contig=<ID=scaffold2408|size111198,length=111198>
##contig=<ID=scaffold2409|size143867,length=143867>
##contig=<ID=scaffold2410|size94464,length=94464>
##contig=<ID=scaffold2411|size94456,length=94456>
##contig=<ID=scaffold2412|size94425,length=94425>
##contig=<ID=scaffold2413|size94406,length=94406>
##contig=<ID=scaffold2414|size94400,length=94400>
##contig=<ID=scaffold2415|size94396,length=94396>
##contig=<ID=scaffold2416|size94378,length=94378>
##contig=<ID=scaffold2417|size94344,length=94344>
##contig=<ID=scaffold2418|size309748,length=309748>
##contig=<ID=scaffold2419|size183688,length=183688>
##contig=<ID=scaffold2420|size270560,length=270560>
##contig=<ID=scaffold2421|size152073,length=152073>
##contig=<ID=scaffold2422|size94204,length=94204>
##contig=<ID=scaffold2423|size122404,length=122404>
##contig=<ID=scaffold2424|size157810,length=157810>
##contig=<ID=scaffold2425|size129786,length=129786>
##contig=<ID=scaffold2426|size145584,length=145584>
##contig=<ID=scaffold2427|size94154,length=94154>
##contig=<ID=scaffold2428|size94145,length=94145>
##contig=<ID=scaffold2429|size161018,length=161018>
##contig=<ID=scaffold2430|size94125,length=94125>
##contig=<ID=scaffold2431|size306300,length=306300>
##contig=<ID=scaffold2432|size111153,length=111153>
##contig=<ID=scaffold2433|size93948,length=93948>
##contig=<ID=scaffold2434|size116401,length=116401>
##contig=<ID=scaffold2435|size262771,length=262771>
##contig=<ID=scaffold2436|size218809,length=218809>
##contig=<ID=scaffold2437|size93894,length=93894>
##contig=<ID=scaffold2438|size93887,length=93887>
##contig=<ID=scaffold2439|size93883,length=93883>
##contig=<ID=scaffold2440|size155032,length=155032>
##contig=<ID=scaffold2441|size177515,length=177515>
##contig=<ID=scaffold2442|size93816,length=93816>
##contig=<ID=scaffold2443|size93790,length=93790>
##contig=<ID=scaffold2444|size125862,length=125862>
##contig=<ID=scaffold2445|size93778,length=93778>
##contig=<ID=scaffold2446|size188260,length=188260>
##contig=<ID=scaffold2447|size233847,length=233847>
##contig=<ID=scaffold2448|size93766,length=93766>
##contig=<ID=scaffold2449|size93758,length=93758>
##contig=<ID=scaffold2450|size300168,length=300168>
##contig=<ID=scaffold2451|size93654,length=93654>
##contig=<ID=scaffold2452|size260681,length=260681>
##contig=<ID=scaffold2453|size160600,length=160600>
##contig=<ID=scaffold2454|size124454,length=124454>
##contig=<ID=scaffold2455|size93622,length=93622>
##contig=<ID=scaffold2456|size156049,length=156049>
##contig=<ID=scaffold2457|size132137,length=132137>
##contig=<ID=scaffold2458|size116476,length=116476>
##contig=<ID=scaffold2459|size135292,length=135292>
##contig=<ID=scaffold2460|size144317,length=144317>
##contig=<ID=scaffold2461|size161232,length=161232>
##contig=<ID=scaffold2462|size93573,length=93573>
##contig=<ID=scaffold2463|size93571,length=93571>
##contig=<ID=scaffold2464|size93554,length=93554>
##contig=<ID=scaffold2465|size165730,length=165730>
##contig=<ID=scaffold2466|size93526,length=93526>
##contig=<ID=scaffold2467|size188594,length=188594>
##contig=<ID=scaffold2468|size93511,length=93511>
##contig=<ID=scaffold2469|size143053,length=143053>
##contig=<ID=scaffold2470|size93471,length=93471>
##contig=<ID=scaffold2471|size93461,length=93461>
##contig=<ID=scaffold2472|size172007,length=172007>
##contig=<ID=scaffold2473|size93343,length=93343>
##contig=<ID=scaffold2474|size93341,length=93341>
##contig=<ID=scaffold2475|size121760,length=121760>
##contig=<ID=scaffold2476|size93306,length=93306>
##contig=<ID=scaffold2477|size168662,length=168662>
##contig=<ID=scaffold2478|size93265,length=93265>
##contig=<ID=scaffold2479|size93250,length=93250>
##contig=<ID=scaffold2480|size134179,length=134179>
##contig=<ID=scaffold2481|size142211,length=142211>
##contig=<ID=scaffold2482|size93159,length=93159>
##contig=<ID=scaffold2483|size93156,length=93156>
##contig=<ID=scaffold2484|size93135,length=93135>
##contig=<ID=scaffold2485|size219554,length=219554>
##contig=<ID=scaffold2486|size176018,length=176018>
##contig=<ID=scaffold2487|size112241,length=112241>
##contig=<ID=scaffold2488|size110232,length=110232>
##contig=<ID=scaffold2489|size186387,length=186387>
##contig=<ID=scaffold2490|size162179,length=162179>
##contig=<ID=scaffold2491|size92984,length=92984>
##contig=<ID=scaffold2492|size92979,length=92979>
##contig=<ID=scaffold2493|size250776,length=250776>
##contig=<ID=scaffold2494|size92936,length=92936>
##contig=<ID=scaffold2495|size92930,length=92930>
##contig=<ID=scaffold2496|size217762,length=217762>
##contig=<ID=scaffold2497|size166431,length=166431>
##contig=<ID=scaffold2498|size92882,length=92882>
##contig=<ID=scaffold2499|size92874,length=92874>
##contig=<ID=scaffold2500|size167958,length=167958>
##contig=<ID=scaffold2501|size92784,length=92784>
##contig=<ID=scaffold2502|size181678,length=181678>
##contig=<ID=scaffold2503|size111152,length=111152>
##contig=<ID=scaffold2504|size172646,length=172646>
##contig=<ID=scaffold2505|size92724,length=92724>
##contig=<ID=scaffold2506|size142940,length=142940>
##contig=<ID=scaffold2507|size119569,length=119569>
##contig=<ID=scaffold2508|size153393,length=153393>
##contig=<ID=scaffold2509|size139793,length=139793>
##contig=<ID=scaffold2510|size244168,length=244168>
##contig=<ID=scaffold2511|size92637,length=92637>
##contig=<ID=scaffold2512|size92635,length=92635>
##contig=<ID=scaffold2513|size92632,length=92632>
##contig=<ID=scaffold2514|size236878,length=236878>
##contig=<ID=scaffold2515|size103990,length=103990>
##contig=<ID=scaffold2516|size120654,length=120654>
##contig=<ID=scaffold2517|size92541,length=92541>
##contig=<ID=scaffold2518|size149233,length=149233>
##contig=<ID=scaffold2519|size224510,length=224510>
##contig=<ID=scaffold2520|size198016,length=198016>
##contig=<ID=scaffold2521|size105451,length=105451>
##contig=<ID=scaffold2522|size122518,length=122518>
##contig=<ID=scaffold2523|size92440,length=92440>
##contig=<ID=scaffold2524|size124279,length=124279>
##contig=<ID=scaffold2525|size252054,length=252054>
##contig=<ID=scaffold2526|size216432,length=216432>
##contig=<ID=scaffold2527|size128139,length=128139>
##contig=<ID=scaffold2528|size237102,length=237102>
##contig=<ID=scaffold2529|size92329,length=92329>
##contig=<ID=scaffold2530|size111343,length=111343>
##contig=<ID=scaffold2531|size166386,length=166386>
##contig=<ID=scaffold2532|size92204,length=92204>
##contig=<ID=scaffold2533|size106329,length=106329>
##contig=<ID=scaffold2534|size241517,length=241517>
##contig=<ID=scaffold2535|size110151,length=110151>
##contig=<ID=scaffold2536|size196565,length=196565>
##contig=<ID=scaffold2537|size113288,length=113288>
##contig=<ID=scaffold2538|size306768,length=306768>
##contig=<ID=scaffold2539|size150267,length=150267>
##contig=<ID=scaffold2540|size92083,length=92083>
##contig=<ID=scaffold2541|size119748,length=119748>
##contig=<ID=scaffold2542|size115505,length=115505>
##contig=<ID=scaffold2543|size144987,length=144987>
##contig=<ID=scaffold2544|size225759,length=225759>
##contig=<ID=scaffold2545|size91998,length=91998>
##contig=<ID=scaffold2546|size272921,length=272921>
##contig=<ID=scaffold2547|size164725,length=164725>
##contig=<ID=scaffold2548|size91955,length=91955>
##contig=<ID=scaffold2549|size91949,length=91949>
##contig=<ID=scaffold2550|size106222,length=106222>
##contig=<ID=scaffold2551|size307589,length=307589>
##contig=<ID=scaffold2552|size91914,length=91914>
##contig=<ID=scaffold2553|size141853,length=141853>
##contig=<ID=scaffold2554|size193763,length=193763>
##contig=<ID=scaffold2555|size164398,length=164398>
##contig=<ID=scaffold2556|size91816,length=91816>
##contig=<ID=scaffold2557|size119349,length=119349>
##contig=<ID=scaffold2558|size91744,length=91744>
##contig=<ID=scaffold2559|size260802,length=260802>
##contig=<ID=scaffold2560|size91702,length=91702>
##contig=<ID=scaffold2561|size167837,length=167837>
##contig=<ID=scaffold2562|size91653,length=91653>
##contig=<ID=scaffold2563|size133805,length=133805>
##contig=<ID=scaffold2564|size91642,length=91642>
##contig=<ID=scaffold2565|size234894,length=234894>
##contig=<ID=scaffold2566|size91637,length=91637>
##contig=<ID=scaffold2567|size131077,length=131077>
##contig=<ID=scaffold2568|size91601,length=91601>
##contig=<ID=scaffold2569|size115281,length=115281>
##contig=<ID=scaffold2570|size91563,length=91563>
##contig=<ID=scaffold2571|size175983,length=175983>
##contig=<ID=scaffold2572|size143724,length=143724>
##contig=<ID=scaffold2573|size91548,length=91548>
##contig=<ID=scaffold2574|size142827,length=142827>
##contig=<ID=scaffold2575|size91441,length=91441>
##contig=<ID=scaffold2576|size104445,length=104445>
##contig=<ID=scaffold2577|size206267,length=206267>
##contig=<ID=scaffold2578|size177840,length=177840>
##contig=<ID=scaffold2579|size219882,length=219882>
##contig=<ID=scaffold2580|size129024,length=129024>
##contig=<ID=scaffold2581|size128931,length=128931>
##contig=<ID=scaffold2582|size91290,length=91290>
##contig=<ID=scaffold2583|size91278,length=91278>
##contig=<ID=scaffold2584|size91223,length=91223>
##contig=<ID=scaffold2585|size135118,length=135118>
##contig=<ID=scaffold2586|size91202,length=91202>
##contig=<ID=scaffold2587|size158052,length=158052>
##contig=<ID=scaffold2588|size193751,length=193751>
##contig=<ID=scaffold2589|size91131,length=91131>
##contig=<ID=scaffold2590|size228701,length=228701>
##contig=<ID=scaffold2591|size190066,length=190066>
##contig=<ID=scaffold2592|size253204,length=253204>
##contig=<ID=scaffold2593|size91088,length=91088>
##contig=<ID=scaffold2594|size91086,length=91086>
##contig=<ID=scaffold2595|size215894,length=215894>
##contig=<ID=scaffold2596|size91064,length=91064>
##contig=<ID=scaffold2597|size91062,length=91062>
##contig=<ID=scaffold2598|size91045,length=91045>
##contig=<ID=scaffold2599|size146544,length=146544>
##contig=<ID=scaffold2600|size131895,length=131895>
##contig=<ID=scaffold2601|size128334,length=128334>
##contig=<ID=scaffold2602|size91032,length=91032>
##contig=<ID=scaffold2603|size91019,length=91019>
##contig=<ID=scaffold2604|size91012,length=91012>
##contig=<ID=scaffold2605|size181081,length=181081>
##contig=<ID=scaffold2606|size127933,length=127933>
##contig=<ID=scaffold2607|size90985,length=90985>
##contig=<ID=scaffold2608|size200929,length=200929>
##contig=<ID=scaffold2609|size187926,length=187926>
##contig=<ID=scaffold2610|size137834,length=137834>
##contig=<ID=scaffold2611|size152745,length=152745>
##contig=<ID=scaffold2612|size116661,length=116661>
##contig=<ID=scaffold2613|size116778,length=116778>
##contig=<ID=scaffold2614|size90921,length=90921>
##contig=<ID=scaffold2615|size218748,length=218748>
##contig=<ID=scaffold2616|size226853,length=226853>
##contig=<ID=scaffold2617|size90851,length=90851>
##contig=<ID=scaffold2618|size139035,length=139035>
##contig=<ID=scaffold2619|size90817,length=90817>
##contig=<ID=scaffold2620|size117431,length=117431>
##contig=<ID=scaffold2621|size155887,length=155887>
##contig=<ID=scaffold2622|size90782,length=90782>
##contig=<ID=scaffold2623|size90776,length=90776>
##contig=<ID=scaffold2624|size90768,length=90768>
##contig=<ID=scaffold2625|size211361,length=211361>
##contig=<ID=scaffold2626|size90755,length=90755>
##contig=<ID=scaffold2627|size90695,length=90695>
##contig=<ID=scaffold2628|size90693,length=90693>
##contig=<ID=scaffold2629|size90676,length=90676>
##contig=<ID=scaffold2630|size132202,length=132202>
##contig=<ID=scaffold2631|size90662,length=90662>
##contig=<ID=scaffold2632|size90621,length=90621>
##contig=<ID=scaffold2633|size212439,length=212439>
##contig=<ID=scaffold2634|size90537,length=90537>
##contig=<ID=scaffold2635|size203524,length=203524>
##contig=<ID=scaffold2636|size170351,length=170351>
##contig=<ID=scaffold2637|size98842,length=98842>
##contig=<ID=scaffold2638|size90471,length=90471>
##contig=<ID=scaffold2639|size102371,length=102371>
##contig=<ID=scaffold2640|size90433,length=90433>
##contig=<ID=scaffold2641|size90433,length=90433>
##contig=<ID=scaffold2642|size100952,length=100952>
##contig=<ID=scaffold2643|size90371,length=90371>
##contig=<ID=scaffold2644|size210083,length=210083>
##contig=<ID=scaffold2645|size147063,length=147063>
##contig=<ID=scaffold2646|size185897,length=185897>
##contig=<ID=scaffold2647|size90331,length=90331>
##contig=<ID=scaffold2648|size90302,length=90302>
##contig=<ID=scaffold2649|size343888,length=343888>
##contig=<ID=scaffold2650|size222981,length=222981>
##contig=<ID=scaffold2651|size90274,length=90274>
##contig=<ID=scaffold2652|size169292,length=169292>
##contig=<ID=scaffold2653|size122112,length=122112>
##contig=<ID=scaffold2654|size138451,length=138451>
##contig=<ID=scaffold2655|size358103,length=358103>
##contig=<ID=scaffold2656|size90221,length=90221>
##contig=<ID=scaffold2657|size163423,length=163423>
##contig=<ID=scaffold2658|size192705,length=192705>
##contig=<ID=scaffold2659|size90145,length=90145>
##contig=<ID=scaffold2660|size90133,length=90133>
##contig=<ID=scaffold2661|size90126,length=90126>
##contig=<ID=scaffold2662|size185289,length=185289>
##contig=<ID=scaffold2663|size90057,length=90057>
##contig=<ID=scaffold2664|size209375,length=209375>
##contig=<ID=scaffold2665|size90052,length=90052>
##contig=<ID=scaffold2666|size285686,length=285686>
##contig=<ID=scaffold2667|size141418,length=141418>
##contig=<ID=scaffold2668|size114913,length=114913>
##contig=<ID=scaffold2669|size184116,length=184116>
##contig=<ID=scaffold2670|size89986,length=89986>
##contig=<ID=scaffold2671|size89980,length=89980>
##contig=<ID=scaffold2672|size283457,length=283457>
##contig=<ID=scaffold2673|size154049,length=154049>
##contig=<ID=scaffold2674|size248739,length=248739>
##contig=<ID=scaffold2675|size288291,length=288291>
##contig=<ID=scaffold2676|size101524,length=101524>
##contig=<ID=scaffold2677|size89881,length=89881>
##contig=<ID=scaffold2678|size116334,length=116334>
##contig=<ID=scaffold2679|size89875,length=89875>
##contig=<ID=scaffold2680|size89839,length=89839>
##contig=<ID=scaffold2681|size115905,length=115905>
##contig=<ID=scaffold2682|size189841,length=189841>
##contig=<ID=scaffold2683|size258479,length=258479>
##contig=<ID=scaffold2684|size107059,length=107059>
##contig=<ID=scaffold2685|size95171,length=95171>
##contig=<ID=scaffold2686|size89764,length=89764>
##contig=<ID=scaffold2687|size216995,length=216995>
##contig=<ID=scaffold2688|size106828,length=106828>
##contig=<ID=scaffold2689|size89747,length=89747>
##contig=<ID=scaffold2690|size89737,length=89737>
##contig=<ID=scaffold2691|size89720,length=89720>
##contig=<ID=scaffold2692|size119327,length=119327>
##contig=<ID=scaffold2693|size188609,length=188609>
##contig=<ID=scaffold2694|size119244,length=119244>
##contig=<ID=scaffold2695|size89649,length=89649>
##contig=<ID=scaffold2696|size89642,length=89642>
##contig=<ID=scaffold2697|size303698,length=303698>
##contig=<ID=scaffold2698|size89616,length=89616>
##contig=<ID=scaffold2699|size131503,length=131503>
##contig=<ID=scaffold2700|size150796,length=150796>
##contig=<ID=scaffold2701|size89598,length=89598>
##contig=<ID=scaffold2702|size128155,length=128155>
##contig=<ID=scaffold2703|size200415,length=200415>
##contig=<ID=scaffold2704|size89546,length=89546>
##contig=<ID=scaffold2705|size115418,length=115418>
##contig=<ID=scaffold2706|size89517,length=89517>
##contig=<ID=scaffold2707|size89508,length=89508>
##contig=<ID=scaffold2708|size182005,length=182005>
##contig=<ID=scaffold2709|size89480,length=89480>
##contig=<ID=scaffold2710|size180218,length=180218>
##contig=<ID=scaffold2711|size89447,length=89447>
##contig=<ID=scaffold2712|size155566,length=155566>
##contig=<ID=scaffold2713|size113481,length=113481>
##contig=<ID=scaffold2714|size151608,length=151608>
##contig=<ID=scaffold2715|size89410,length=89410>
##contig=<ID=scaffold2716|size89378,length=89378>
##contig=<ID=scaffold2717|size89375,length=89375>
##contig=<ID=scaffold2718|size141493,length=141493>
##contig=<ID=scaffold2719|size178169,length=178169>
##contig=<ID=scaffold2720|size89318,length=89318>
##contig=<ID=scaffold2721|size89315,length=89315>
##contig=<ID=scaffold2722|size113447,length=113447>
##contig=<ID=scaffold2723|size101665,length=101665>
##contig=<ID=scaffold2724|size89283,length=89283>
##contig=<ID=scaffold2725|size162781,length=162781>
##contig=<ID=scaffold2726|size89241,length=89241>
##contig=<ID=scaffold2727|size186645,length=186645>
##contig=<ID=scaffold2728|size128987,length=128987>
##contig=<ID=scaffold2729|size110406,length=110406>
##contig=<ID=scaffold2730|size110811,length=110811>
##contig=<ID=scaffold2731|size329460,length=329460>
##contig=<ID=scaffold2732|size184742,length=184742>
##contig=<ID=scaffold2733|size89136,length=89136>
##contig=<ID=scaffold2734|size106305,length=106305>
##contig=<ID=scaffold2735|size89118,length=89118>
##contig=<ID=scaffold2736|size102010,length=102010>
##contig=<ID=scaffold2737|size89090,length=89090>
##contig=<ID=scaffold2738|size194029,length=194029>
##contig=<ID=scaffold2739|size166831,length=166831>
##contig=<ID=scaffold2740|size161223,length=161223>
##contig=<ID=scaffold2741|size133427,length=133427>
##contig=<ID=scaffold2742|size103147,length=103147>
##contig=<ID=scaffold2743|size200640,length=200640>
##contig=<ID=scaffold2744|size88915,length=88915>
##contig=<ID=scaffold2745|size128623,length=128623>
##contig=<ID=scaffold2746|size128868,length=128868>
##contig=<ID=scaffold2747|size159672,length=159672>
##contig=<ID=scaffold2748|size142417,length=142417>
##contig=<ID=scaffold2749|size88820,length=88820>
##contig=<ID=scaffold2750|size88818,length=88818>
##contig=<ID=scaffold2751|size122163,length=122163>
##contig=<ID=scaffold2752|size156991,length=156991>
##contig=<ID=scaffold2753|size88756,length=88756>
##contig=<ID=scaffold2754|size425210,length=425210>
##contig=<ID=scaffold2755|size88738,length=88738>
##contig=<ID=scaffold2756|size88728,length=88728>
##contig=<ID=scaffold2757|size88723,length=88723>
##contig=<ID=scaffold2758|size88709,length=88709>
##contig=<ID=scaffold2759|size88702,length=88702>
##contig=<ID=scaffold2760|size145070,length=145070>
##contig=<ID=scaffold2761|size88625,length=88625>
##contig=<ID=scaffold2762|size175324,length=175324>
##contig=<ID=scaffold2763|size110907,length=110907>
##contig=<ID=scaffold2764|size88602,length=88602>
##contig=<ID=scaffold2765|size157896,length=157896>
##contig=<ID=scaffold2766|size88578,length=88578>
##contig=<ID=scaffold2767|size174570,length=174570>
##contig=<ID=scaffold2768|size88569,length=88569>
##contig=<ID=scaffold2769|size88560,length=88560>
##contig=<ID=scaffold2770|size130955,length=130955>
##contig=<ID=scaffold2771|size143374,length=143374>
##contig=<ID=scaffold2772|size131853,length=131853>
##contig=<ID=scaffold2773|size164940,length=164940>
##contig=<ID=scaffold2774|size88473,length=88473>
##contig=<ID=scaffold2775|size88468,length=88468>
##contig=<ID=scaffold2776|size88410,length=88410>
##contig=<ID=scaffold2777|size88392,length=88392>
##contig=<ID=scaffold2778|size160406,length=160406>
##contig=<ID=scaffold2779|size161730,length=161730>
##contig=<ID=scaffold2780|size88355,length=88355>
##contig=<ID=scaffold2781|size102809,length=102809>
##contig=<ID=scaffold2782|size126472,length=126472>
##contig=<ID=scaffold2783|size134328,length=134328>
##contig=<ID=scaffold2784|size137391,length=137391>
##contig=<ID=scaffold2785|size88313,length=88313>
##contig=<ID=scaffold2786|size175760,length=175760>
##contig=<ID=scaffold2787|size88292,length=88292>
##contig=<ID=scaffold2788|size145641,length=145641>
##contig=<ID=scaffold2789|size129732,length=129732>
##contig=<ID=scaffold2790|size164818,length=164818>
##contig=<ID=scaffold2791|size143233,length=143233>
##contig=<ID=scaffold2792|size119270,length=119270>
##contig=<ID=scaffold2793|size88220,length=88220>
##contig=<ID=scaffold2794|size132162,length=132162>
##contig=<ID=scaffold2795|size134294,length=134294>
##contig=<ID=scaffold2796|size88200,length=88200>
##contig=<ID=scaffold2797|size132162,length=132162>
##contig=<ID=scaffold2798|size119110,length=119110>
##contig=<ID=scaffold2799|size126624,length=126624>
##contig=<ID=scaffold2800|size88173,length=88173>
##contig=<ID=scaffold2801|size88172,length=88172>
##contig=<ID=scaffold2802|size169182,length=169182>
##contig=<ID=scaffold2803|size88131,length=88131>
##contig=<ID=scaffold2804|size270366,length=270366>
##contig=<ID=scaffold2805|size165839,length=165839>
##contig=<ID=scaffold2806|size106237,length=106237>
##contig=<ID=scaffold2807|size88038,length=88038>
##contig=<ID=scaffold2808|size203100,length=203100>
##contig=<ID=scaffold2809|size136405,length=136405>
##contig=<ID=scaffold2810|size87979,length=87979>
##contig=<ID=scaffold2811|size87968,length=87968>
##contig=<ID=scaffold2812|size100095,length=100095>
##contig=<ID=scaffold2813|size143135,length=143135>
##contig=<ID=scaffold2814|size185297,length=185297>
##contig=<ID=scaffold2815|size87933,length=87933>
##contig=<ID=scaffold2816|size123537,length=123537>
##contig=<ID=scaffold2817|size87907,length=87907>
##contig=<ID=scaffold2818|size105850,length=105850>
##contig=<ID=scaffold2819|size87874,length=87874>
##contig=<ID=scaffold2820|size87815,length=87815>
##contig=<ID=scaffold2821|size184630,length=184630>
##contig=<ID=scaffold2822|size266755,length=266755>
##contig=<ID=scaffold2823|size87766,length=87766>
##contig=<ID=scaffold2824|size137202,length=137202>
##contig=<ID=scaffold2825|size140317,length=140317>
##contig=<ID=scaffold2826|size87695,length=87695>
##contig=<ID=scaffold2827|size236786,length=236786>
##contig=<ID=scaffold2828|size87675,length=87675>
##contig=<ID=scaffold2829|size152818,length=152818>
##contig=<ID=scaffold2830|size128859,length=128859>
##contig=<ID=scaffold2831|size107956,length=107956>
##contig=<ID=scaffold2832|size189344,length=189344>
##contig=<ID=scaffold2833|size87586,length=87586>
##contig=<ID=scaffold2834|size111712,length=111712>
##contig=<ID=scaffold2835|size87578,length=87578>
##contig=<ID=scaffold2836|size181476,length=181476>
##contig=<ID=scaffold2837|size114056,length=114056>
##contig=<ID=scaffold2838|size208103,length=208103>
##contig=<ID=scaffold2839|size111903,length=111903>
##contig=<ID=scaffold2840|size120627,length=120627>
##contig=<ID=scaffold2841|size87521,length=87521>
##contig=<ID=scaffold2842|size87477,length=87477>
##contig=<ID=scaffold2843|size286851,length=286851>
##contig=<ID=scaffold2844|size131373,length=131373>
##contig=<ID=scaffold2845|size220799,length=220799>
##contig=<ID=scaffold2846|size137673,length=137673>
##contig=<ID=scaffold2847|size87410,length=87410>
##contig=<ID=scaffold2848|size314681,length=314681>
##contig=<ID=scaffold2849|size87397,length=87397>
##contig=<ID=scaffold2850|size87378,length=87378>
##contig=<ID=scaffold2851|size87363,length=87363>
##contig=<ID=scaffold2852|size184846,length=184846>
##contig=<ID=scaffold2853|size208128,length=208128>
##contig=<ID=scaffold2854|size93466,length=93466>
##contig=<ID=scaffold2855|size159797,length=159797>
##contig=<ID=scaffold2856|size135810,length=135810>
##contig=<ID=scaffold2857|size108847,length=108847>
##contig=<ID=scaffold2858|size87260,length=87260>
##contig=<ID=scaffold2859|size87254,length=87254>
##contig=<ID=scaffold2860|size153659,length=153659>
##contig=<ID=scaffold2861|size146255,length=146255>
##contig=<ID=scaffold2862|size87209,length=87209>
##contig=<ID=scaffold2863|size111976,length=111976>
##contig=<ID=scaffold2864|size122065,length=122065>
##contig=<ID=scaffold2865|size171424,length=171424>
##contig=<ID=scaffold2866|size87110,length=87110>
##contig=<ID=scaffold2867|size222704,length=222704>
##contig=<ID=scaffold2868|size87054,length=87054>
##contig=<ID=scaffold2869|size152527,length=152527>
##contig=<ID=scaffold2870|size86981,length=86981>
##contig=<ID=scaffold2871|size126566,length=126566>
##contig=<ID=scaffold2872|size86939,length=86939>
##contig=<ID=scaffold2873|size98359,length=98359>
##contig=<ID=scaffold2874|size86911,length=86911>
##contig=<ID=scaffold2875|size126847,length=126847>
##contig=<ID=scaffold2876|size175651,length=175651>
##contig=<ID=scaffold2877|size140982,length=140982>
##contig=<ID=scaffold2878|size86807,length=86807>
##contig=<ID=scaffold2879|size138475,length=138475>
##contig=<ID=scaffold2880|size86751,length=86751>
##contig=<ID=scaffold2881|size143956,length=143956>
##contig=<ID=scaffold2882|size125765,length=125765>
##contig=<ID=scaffold2883|size86713,length=86713>
##contig=<ID=scaffold2884|size213206,length=213206>
##contig=<ID=scaffold2885|size86685,length=86685>
##contig=<ID=scaffold2886|size100627,length=100627>
##contig=<ID=scaffold2887|size166003,length=166003>
##contig=<ID=scaffold2888|size116837,length=116837>
##contig=<ID=scaffold2889|size86608,length=86608>
##contig=<ID=scaffold2890|size86603,length=86603>
##contig=<ID=scaffold2891|size129418,length=129418>
##contig=<ID=scaffold2892|size86503,length=86503>
##contig=<ID=scaffold2893|size131488,length=131488>
##contig=<ID=scaffold2894|size174047,length=174047>
##contig=<ID=scaffold2895|size86444,length=86444>
##contig=<ID=scaffold2896|size86418,length=86418>
##contig=<ID=scaffold2897|size124819,length=124819>
##contig=<ID=scaffold2898|size147913,length=147913>
##contig=<ID=scaffold2899|size86380,length=86380>
##contig=<ID=scaffold2900|size96375,length=96375>
##contig=<ID=scaffold2901|size99825,length=99825>
##contig=<ID=scaffold2902|size175788,length=175788>
##contig=<ID=scaffold2903|size86350,length=86350>
##contig=<ID=scaffold2904|size112545,length=112545>
##contig=<ID=scaffold2905|size167108,length=167108>
##contig=<ID=scaffold2906|size86316,length=86316>
##contig=<ID=scaffold2907|size192510,length=192510>
##contig=<ID=scaffold2908|size86298,length=86298>
##contig=<ID=scaffold2909|size388074,length=388074>
##contig=<ID=scaffold2910|size130338,length=130338>
##contig=<ID=scaffold2911|size86231,length=86231>
##contig=<ID=scaffold2912|size86215,length=86215>
##contig=<ID=scaffold2913|size113071,length=113071>
##contig=<ID=scaffold2914|size111561,length=111561>
##contig=<ID=scaffold2915|size86128,length=86128>
##contig=<ID=scaffold2916|size128993,length=128993>
##contig=<ID=scaffold2917|size216440,length=216440>
##contig=<ID=scaffold2918|size148306,length=148306>
##contig=<ID=scaffold2919|size86090,length=86090>
##contig=<ID=scaffold2920|size86078,length=86078>
##contig=<ID=scaffold2921|size111996,length=111996>
##contig=<ID=scaffold2922|size86056,length=86056>
##contig=<ID=scaffold2923|size182006,length=182006>
##contig=<ID=scaffold2924|size165936,length=165936>
##contig=<ID=scaffold2925|size86034,length=86034>
##contig=<ID=scaffold2926|size86020,length=86020>
##contig=<ID=scaffold2927|size164614,length=164614>
##contig=<ID=scaffold2928|size85984,length=85984>
##contig=<ID=scaffold2929|size185270,length=185270>
##contig=<ID=scaffold2930|size99103,length=99103>
##contig=<ID=scaffold2931|size85915,length=85915>
##contig=<ID=scaffold2932|size85915,length=85915>
##contig=<ID=scaffold2933|size235710,length=235710>
##contig=<ID=scaffold2934|size187086,length=187086>
##contig=<ID=scaffold2935|size325305,length=325305>
##contig=<ID=scaffold2936|size85862,length=85862>
##contig=<ID=scaffold2937|size93350,length=93350>
##contig=<ID=scaffold2938|size139678,length=139678>
##contig=<ID=scaffold2939|size141835,length=141835>
##contig=<ID=scaffold2940|size85829,length=85829>
##contig=<ID=scaffold2941|size145306,length=145306>
##contig=<ID=scaffold2942|size85816,length=85816>
##contig=<ID=scaffold2943|size85796,length=85796>
##contig=<ID=scaffold2944|size186744,length=186744>
##contig=<ID=scaffold2945|size194087,length=194087>
##contig=<ID=scaffold2946|size110096,length=110096>
##contig=<ID=scaffold2947|size85765,length=85765>
##contig=<ID=scaffold2948|size97443,length=97443>
##contig=<ID=scaffold2949|size125190,length=125190>
##contig=<ID=scaffold2950|size85695,length=85695>
##contig=<ID=scaffold2951|size85681,length=85681>
##contig=<ID=scaffold2952|size106532,length=106532>
##contig=<ID=scaffold2953|size85651,length=85651>
##contig=<ID=scaffold2954|size131998,length=131998>
##contig=<ID=scaffold2955|size85629,length=85629>
##contig=<ID=scaffold2956|size98312,length=98312>
##contig=<ID=scaffold2957|size98863,length=98863>
##contig=<ID=scaffold2958|size251456,length=251456>
##contig=<ID=scaffold2959|size112652,length=112652>
##contig=<ID=scaffold2960|size121078,length=121078>
##contig=<ID=scaffold2961|size136527,length=136527>
##contig=<ID=scaffold2962|size85552,length=85552>
##contig=<ID=scaffold2963|size108863,length=108863>
##contig=<ID=scaffold2964|size95999,length=95999>
##contig=<ID=scaffold2965|size85508,length=85508>
##contig=<ID=scaffold2966|size148863,length=148863>
##contig=<ID=scaffold2967|size360768,length=360768>
##contig=<ID=scaffold2968|size145860,length=145860>
##contig=<ID=scaffold2969|size158081,length=158081>
##contig=<ID=scaffold2970|size85403,length=85403>
##contig=<ID=scaffold2971|size85384,length=85384>
##contig=<ID=scaffold2972|size116666,length=116666>
##contig=<ID=scaffold2973|size103382,length=103382>
##contig=<ID=scaffold2974|size85310,length=85310>
##contig=<ID=scaffold2975|size128115,length=128115>
##contig=<ID=scaffold2976|size171374,length=171374>
##contig=<ID=scaffold2977|size158467,length=158467>
##contig=<ID=scaffold2978|size85305,length=85305>
##contig=<ID=scaffold2979|size231262,length=231262>
##contig=<ID=scaffold2980|size122831,length=122831>
##contig=<ID=scaffold2981|size85276,length=85276>
##contig=<ID=scaffold2982|size145016,length=145016>
##contig=<ID=scaffold2983|size132005,length=132005>
##contig=<ID=scaffold2984|size127609,length=127609>
##contig=<ID=scaffold2985|size121345,length=121345>
##contig=<ID=scaffold2986|size85217,length=85217>
##contig=<ID=scaffold2987|size110553,length=110553>
##contig=<ID=scaffold2988|size185865,length=185865>
##contig=<ID=scaffold2989|size154115,length=154115>
##contig=<ID=scaffold2990|size85188,length=85188>
##contig=<ID=scaffold2991|size200622,length=200622>
##contig=<ID=scaffold2992|size85134,length=85134>
##contig=<ID=scaffold2993|size106662,length=106662>
##contig=<ID=scaffold2994|size85130,length=85130>
##contig=<ID=scaffold2995|size85125,length=85125>
##contig=<ID=scaffold2996|size85122,length=85122>
##contig=<ID=scaffold2997|size128157,length=128157>
##contig=<ID=scaffold2998|size85101,length=85101>
##contig=<ID=scaffold2999|size169341,length=169341>
##contig=<ID=scaffold3000|size122775,length=122775>
##contig=<ID=scaffold3001|size85026,length=85026>
##contig=<ID=scaffold3002|size185090,length=185090>
##contig=<ID=scaffold3003|size124551,length=124551>
##contig=<ID=scaffold3004|size176901,length=176901>
##contig=<ID=scaffold3005|size116173,length=116173>
##contig=<ID=scaffold3006|size84975,length=84975>
##contig=<ID=scaffold3007|size350229,length=350229>
##contig=<ID=scaffold3008|size115417,length=115417>
##contig=<ID=scaffold3009|size84916,length=84916>
##contig=<ID=scaffold3010|size117571,length=117571>
##contig=<ID=scaffold3011|size148572,length=148572>
##contig=<ID=scaffold3012|size84855,length=84855>
##contig=<ID=scaffold3013|size182610,length=182610>
##contig=<ID=scaffold3014|size181517,length=181517>
##contig=<ID=scaffold3015|size84807,length=84807>
##contig=<ID=scaffold3016|size84784,length=84784>
##contig=<ID=scaffold3017|size183028,length=183028>
##contig=<ID=scaffold3018|size84761,length=84761>
##contig=<ID=scaffold3019|size84761,length=84761>
##contig=<ID=scaffold3020|size84734,length=84734>
##contig=<ID=scaffold3021|size185687,length=185687>
##contig=<ID=scaffold3022|size103871,length=103871>
##contig=<ID=scaffold3023|size84674,length=84674>
##contig=<ID=scaffold3024|size120099,length=120099>
##contig=<ID=scaffold3025|size84661,length=84661>
##contig=<ID=scaffold3026|size130573,length=130573>
##contig=<ID=scaffold3027|size84646,length=84646>
##contig=<ID=scaffold3028|size84642,length=84642>
##contig=<ID=scaffold3029|size165400,length=165400>
##contig=<ID=scaffold3030|size84613,length=84613>
##contig=<ID=scaffold3031|size84610,length=84610>
##contig=<ID=scaffold3032|size84608,length=84608>
##contig=<ID=scaffold3033|size84590,length=84590>
##contig=<ID=scaffold3034|size93941,length=93941>
##contig=<ID=scaffold3035|size84579,length=84579>
##contig=<ID=scaffold3036|size84565,length=84565>
##contig=<ID=scaffold3037|size105067,length=105067>
##contig=<ID=scaffold3038|size121776,length=121776>
##contig=<ID=scaffold3039|size84522,length=84522>
##contig=<ID=scaffold3040|size106868,length=106868>
##contig=<ID=scaffold3041|size130197,length=130197>
##contig=<ID=scaffold3042|size213387,length=213387>
##contig=<ID=scaffold3043|size84488,length=84488>
##contig=<ID=scaffold3044|size118440,length=118440>
##contig=<ID=scaffold3045|size141583,length=141583>
##contig=<ID=scaffold3046|size84435,length=84435>
##contig=<ID=scaffold3047|size151625,length=151625>
##contig=<ID=scaffold3048|size84407,length=84407>
##contig=<ID=scaffold3049|size175038,length=175038>
##contig=<ID=scaffold3050|size175475,length=175475>
##contig=<ID=scaffold3051|size84368,length=84368>
##contig=<ID=scaffold3052|size84352,length=84352>
##contig=<ID=scaffold3053|size131803,length=131803>
##contig=<ID=scaffold3054|size84299,length=84299>
##contig=<ID=scaffold3055|size84294,length=84294>
##contig=<ID=scaffold3056|size105592,length=105592>
##contig=<ID=scaffold3057|size84288,length=84288>
##contig=<ID=scaffold3058|size103948,length=103948>
##contig=<ID=scaffold3059|size84274,length=84274>
##contig=<ID=scaffold3060|size84269,length=84269>
##contig=<ID=scaffold3061|size137081,length=137081>
##contig=<ID=scaffold3062|size84264,length=84264>
##contig=<ID=scaffold3063|size111505,length=111505>
##contig=<ID=scaffold3064|size392974,length=392974>
##contig=<ID=scaffold3065|size104404,length=104404>
##contig=<ID=scaffold3066|size116239,length=116239>
##contig=<ID=scaffold3067|size84138,length=84138>
##contig=<ID=scaffold3068|size242743,length=242743>
##contig=<ID=scaffold3069|size84131,length=84131>
##contig=<ID=scaffold3070|size84106,length=84106>
##contig=<ID=scaffold3071|size94474,length=94474>
##contig=<ID=scaffold3072|size265316,length=265316>
##contig=<ID=scaffold3073|size136891,length=136891>
##contig=<ID=scaffold3074|size155652,length=155652>
##contig=<ID=scaffold3075|size84003,length=84003>
##contig=<ID=scaffold3076|size83994,length=83994>
##contig=<ID=scaffold3077|size146782,length=146782>
##contig=<ID=scaffold3078|size83975,length=83975>
##contig=<ID=scaffold3079|size117745,length=117745>
##contig=<ID=scaffold3080|size83963,length=83963>
##contig=<ID=scaffold3081|size123533,length=123533>
##contig=<ID=scaffold3082|size83920,length=83920>
##contig=<ID=scaffold3083|size83915,length=83915>
##contig=<ID=scaffold3084|size115747,length=115747>
##contig=<ID=scaffold3085|size133383,length=133383>
##contig=<ID=scaffold3086|size181210,length=181210>
##contig=<ID=scaffold3087|size104905,length=104905>
##contig=<ID=scaffold3088|size183400,length=183400>
##contig=<ID=scaffold3089|size83741,length=83741>
##contig=<ID=scaffold3090|size177860,length=177860>
##contig=<ID=scaffold3091|size83723,length=83723>
##contig=<ID=scaffold3092|size99665,length=99665>
##contig=<ID=scaffold3093|size217931,length=217931>
##contig=<ID=scaffold3094|size299079,length=299079>
##contig=<ID=scaffold3095|size200319,length=200319>
##contig=<ID=scaffold3096|size129227,length=129227>
##contig=<ID=scaffold3097|size108972,length=108972>
##contig=<ID=scaffold3098|size175394,length=175394>
##contig=<ID=scaffold3099|size83627,length=83627>
##contig=<ID=scaffold3100|size218105,length=218105>
##contig=<ID=scaffold3101|size135336,length=135336>
##contig=<ID=scaffold3102|size165478,length=165478>
##contig=<ID=scaffold3103|size120852,length=120852>
##contig=<ID=scaffold3104|size83587,length=83587>
##contig=<ID=scaffold3105|size83584,length=83584>
##contig=<ID=scaffold3106|size250314,length=250314>
##contig=<ID=scaffold3107|size106743,length=106743>
##contig=<ID=scaffold3108|size104591,length=104591>
##contig=<ID=scaffold3109|size83561,length=83561>
##contig=<ID=scaffold3110|size83523,length=83523>
##contig=<ID=scaffold3111|size99967,length=99967>
##contig=<ID=scaffold3112|size220117,length=220117>
##contig=<ID=scaffold3113|size223940,length=223940>
##contig=<ID=scaffold3114|size93204,length=93204>
##contig=<ID=scaffold3115|size83391,length=83391>
##contig=<ID=scaffold3116|size102827,length=102827>
##contig=<ID=scaffold3117|size133546,length=133546>
##contig=<ID=scaffold3118|size83368,length=83368>
##contig=<ID=scaffold3119|size154726,length=154726>
##contig=<ID=scaffold3120|size93887,length=93887>
##contig=<ID=scaffold3121|size168670,length=168670>
##contig=<ID=scaffold3122|size101903,length=101903>
##contig=<ID=scaffold3123|size83313,length=83313>
##contig=<ID=scaffold3124|size92579,length=92579>
##contig=<ID=scaffold3125|size124865,length=124865>
##contig=<ID=scaffold3126|size83266,length=83266>
##contig=<ID=scaffold3127|size233261,length=233261>
##contig=<ID=scaffold3128|size83226,length=83226>
##contig=<ID=scaffold3129|size95632,length=95632>
##contig=<ID=scaffold3130|size190636,length=190636>
##contig=<ID=scaffold3131|size149835,length=149835>
##contig=<ID=scaffold3132|size420516,length=420516>
##contig=<ID=scaffold3133|size122924,length=122924>
##contig=<ID=scaffold3134|size83182,length=83182>
##contig=<ID=scaffold3135|size191244,length=191244>
##contig=<ID=scaffold3136|size97710,length=97710>
##contig=<ID=scaffold3137|size116074,length=116074>
##contig=<ID=scaffold3138|size166290,length=166290>
##contig=<ID=scaffold3139|size122258,length=122258>
##contig=<ID=scaffold3140|size111674,length=111674>
##contig=<ID=scaffold3141|size83089,length=83089>
##contig=<ID=scaffold3142|size148592,length=148592>
##contig=<ID=scaffold3143|size112840,length=112840>
##contig=<ID=scaffold3144|size225807,length=225807>
##contig=<ID=scaffold3145|size187703,length=187703>
##contig=<ID=scaffold3146|size140080,length=140080>
##contig=<ID=scaffold3147|size110488,length=110488>
##contig=<ID=scaffold3148|size203557,length=203557>
##contig=<ID=scaffold3149|size193316,length=193316>
##contig=<ID=scaffold3150|size83006,length=83006>
##contig=<ID=scaffold3151|size83004,length=83004>
##contig=<ID=scaffold3152|size147184,length=147184>
##contig=<ID=scaffold3153|size131015,length=131015>
##contig=<ID=scaffold3154|size115712,length=115712>
##contig=<ID=scaffold3155|size114867,length=114867>
##contig=<ID=scaffold3156|size109521,length=109521>
##contig=<ID=scaffold3157|size214887,length=214887>
##contig=<ID=scaffold3158|size118848,length=118848>
##contig=<ID=scaffold3159|size166446,length=166446>
##contig=<ID=scaffold3160|size188040,length=188040>
##contig=<ID=scaffold3161|size125475,length=125475>
##contig=<ID=scaffold3162|size82828,length=82828>
##contig=<ID=scaffold3163|size125720,length=125720>
##contig=<ID=scaffold3164|size130232,length=130232>
##contig=<ID=scaffold3165|size82785,length=82785>
##contig=<ID=scaffold3166|size82779,length=82779>
##contig=<ID=scaffold3167|size113236,length=113236>
##contig=<ID=scaffold3168|size82738,length=82738>
##contig=<ID=scaffold3169|size120751,length=120751>
##contig=<ID=scaffold3170|size128794,length=128794>
##contig=<ID=scaffold3171|size82678,length=82678>
##contig=<ID=scaffold3172|size163507,length=163507>
##contig=<ID=scaffold3173|size138203,length=138203>
##contig=<ID=scaffold3174|size238990,length=238990>
##contig=<ID=scaffold3175|size143590,length=143590>
##contig=<ID=scaffold3176|size119327,length=119327>
##contig=<ID=scaffold3177|size82563,length=82563>
##contig=<ID=scaffold3178|size134140,length=134140>
##contig=<ID=scaffold3179|size82543,length=82543>
##contig=<ID=scaffold3180|size82536,length=82536>
##contig=<ID=scaffold3181|size94225,length=94225>
##contig=<ID=scaffold3182|size82531,length=82531>
##contig=<ID=scaffold3183|size82522,length=82522>
##contig=<ID=scaffold3184|size155309,length=155309>
##contig=<ID=scaffold3185|size136614,length=136614>
##contig=<ID=scaffold3186|size112037,length=112037>
##contig=<ID=scaffold3187|size140602,length=140602>
##contig=<ID=scaffold3188|size158191,length=158191>
##contig=<ID=scaffold3189|size104933,length=104933>
##contig=<ID=scaffold3190|size82410,length=82410>
##contig=<ID=scaffold3191|size82365,length=82365>
##contig=<ID=scaffold3192|size98494,length=98494>
##contig=<ID=scaffold3193|size171838,length=171838>
##contig=<ID=scaffold3194|size126484,length=126484>
##contig=<ID=scaffold3195|size209268,length=209268>
##contig=<ID=scaffold3196|size92179,length=92179>
##contig=<ID=scaffold3197|size82318,length=82318>
##contig=<ID=scaffold3198|size82302,length=82302>
##contig=<ID=scaffold3199|size215908,length=215908>
##contig=<ID=scaffold3200|size82228,length=82228>
##contig=<ID=scaffold3201|size107707,length=107707>
##contig=<ID=scaffold3202|size103326,length=103326>
##contig=<ID=scaffold3203|size93559,length=93559>
##contig=<ID=scaffold3204|size82180,length=82180>
##contig=<ID=scaffold3205|size200042,length=200042>
##contig=<ID=scaffold3206|size82137,length=82137>
##contig=<ID=scaffold3207|size95549,length=95549>
##contig=<ID=scaffold3208|size107147,length=107147>
##contig=<ID=scaffold3209|size213742,length=213742>
##contig=<ID=scaffold3210|size157990,length=157990>
##contig=<ID=scaffold3211|size137890,length=137890>
##contig=<ID=scaffold3212|size82057,length=82057>
##contig=<ID=scaffold3213|size82055,length=82055>
##contig=<ID=scaffold3214|size130029,length=130029>
##contig=<ID=scaffold3215|size134011,length=134011>
##contig=<ID=scaffold3216|size151379,length=151379>
##contig=<ID=scaffold3217|size82002,length=82002>
##contig=<ID=scaffold3218|size104751,length=104751>
##contig=<ID=scaffold3219|size81996,length=81996>
##contig=<ID=scaffold3220|size95484,length=95484>
##contig=<ID=scaffold3221|size81967,length=81967>
##contig=<ID=scaffold3222|size98964,length=98964>
##contig=<ID=scaffold3223|size180928,length=180928>
##contig=<ID=scaffold3224|size162756,length=162756>
##contig=<ID=scaffold3225|size81922,length=81922>
##contig=<ID=scaffold3226|size124390,length=124390>
##contig=<ID=scaffold3227|size123427,length=123427>
##contig=<ID=scaffold3228|size156544,length=156544>
##contig=<ID=scaffold3229|size81897,length=81897>
##contig=<ID=scaffold3230|size151995,length=151995>
##contig=<ID=scaffold3231|size197654,length=197654>
##contig=<ID=scaffold3232|size114449,length=114449>
##contig=<ID=scaffold3233|size124861,length=124861>
##contig=<ID=scaffold3234|size141096,length=141096>
##contig=<ID=scaffold3235|size153144,length=153144>
##contig=<ID=scaffold3236|size81813,length=81813>
##contig=<ID=scaffold3237|size81789,length=81789>
##contig=<ID=scaffold3238|size97194,length=97194>
##contig=<ID=scaffold3239|size81757,length=81757>
##contig=<ID=scaffold3240|size81741,length=81741>
##contig=<ID=scaffold3241|size249433,length=249433>
##contig=<ID=scaffold3242|size102856,length=102856>
##contig=<ID=scaffold3243|size90321,length=90321>
##contig=<ID=scaffold3244|size94231,length=94231>
##contig=<ID=scaffold3245|size125314,length=125314>
##contig=<ID=scaffold3246|size246367,length=246367>
##contig=<ID=scaffold3247|size81653,length=81653>
##contig=<ID=scaffold3248|size104255,length=104255>
##contig=<ID=scaffold3249|size81626,length=81626>
##contig=<ID=scaffold3250|size127454,length=127454>
##contig=<ID=scaffold3251|size81602,length=81602>
##contig=<ID=scaffold3252|size198565,length=198565>
##contig=<ID=scaffold3253|size129964,length=129964>
##contig=<ID=scaffold3254|size94837,length=94837>
##contig=<ID=scaffold3255|size128021,length=128021>
##contig=<ID=scaffold3256|size155363,length=155363>
##contig=<ID=scaffold3257|size114042,length=114042>
##contig=<ID=scaffold3258|size254677,length=254677>
##contig=<ID=scaffold3259|size81525,length=81525>
##contig=<ID=scaffold3260|size138505,length=138505>
##contig=<ID=scaffold3261|size126673,length=126673>
##contig=<ID=scaffold3262|size139306,length=139306>
##contig=<ID=scaffold3263|size165871,length=165871>
##contig=<ID=scaffold3264|size81468,length=81468>
##contig=<ID=scaffold3265|size81466,length=81466>
##contig=<ID=scaffold3266|size81455,length=81455>
##contig=<ID=scaffold3267|size166522,length=166522>
##contig=<ID=scaffold3268|size119490,length=119490>
##contig=<ID=scaffold3269|size189811,length=189811>
##contig=<ID=scaffold3270|size81439,length=81439>
##contig=<ID=scaffold3271|size81436,length=81436>
##contig=<ID=scaffold3272|size127083,length=127083>
##contig=<ID=scaffold3273|size81412,length=81412>
##contig=<ID=scaffold3274|size81402,length=81402>
##contig=<ID=scaffold3275|size189564,length=189564>
##contig=<ID=scaffold3276|size81341,length=81341>
##contig=<ID=scaffold3277|size149947,length=149947>
##contig=<ID=scaffold3278|size161445,length=161445>
##contig=<ID=scaffold3279|size131679,length=131679>
##contig=<ID=scaffold3280|size180780,length=180780>
##contig=<ID=scaffold3281|size115236,length=115236>
##contig=<ID=scaffold3282|size81279,length=81279>
##contig=<ID=scaffold3283|size81275,length=81275>
##contig=<ID=scaffold3284|size81274,length=81274>
##contig=<ID=scaffold3285|size81254,length=81254>
##contig=<ID=scaffold3286|size141313,length=141313>
##contig=<ID=scaffold3287|size220353,length=220353>
##contig=<ID=scaffold3288|size81234,length=81234>
##contig=<ID=scaffold3289|size111624,length=111624>
##contig=<ID=scaffold3290|size81226,length=81226>
##contig=<ID=scaffold3291|size175090,length=175090>
##contig=<ID=scaffold3292|size81205,length=81205>
##contig=<ID=scaffold3293|size81204,length=81204>
##contig=<ID=scaffold3294|size92432,length=92432>
##contig=<ID=scaffold3295|size81193,length=81193>
##contig=<ID=scaffold3296|size81191,length=81191>
##contig=<ID=scaffold3297|size81169,length=81169>
##contig=<ID=scaffold3298|size81148,length=81148>
##contig=<ID=scaffold3299|size139970,length=139970>
##contig=<ID=scaffold3300|size107260,length=107260>
##contig=<ID=scaffold3301|size81111,length=81111>
##contig=<ID=scaffold3302|size81099,length=81099>
##contig=<ID=scaffold3303|size129696,length=129696>
##contig=<ID=scaffold3304|size188632,length=188632>
##contig=<ID=scaffold3305|size121110,length=121110>
##contig=<ID=scaffold3306|size80983,length=80983>
##contig=<ID=scaffold3307|size295831,length=295831>
##contig=<ID=scaffold3308|size117221,length=117221>
##contig=<ID=scaffold3309|size101004,length=101004>
##contig=<ID=scaffold3310|size80918,length=80918>
##contig=<ID=scaffold3311|size138664,length=138664>
##contig=<ID=scaffold3312|size114846,length=114846>
##contig=<ID=scaffold3313|size102749,length=102749>
##contig=<ID=scaffold3314|size176174,length=176174>
##contig=<ID=scaffold3315|size80884,length=80884>
##contig=<ID=scaffold3316|size89664,length=89664>
##contig=<ID=scaffold3317|size94214,length=94214>
##contig=<ID=scaffold3318|size116080,length=116080>
##contig=<ID=scaffold3319|size212692,length=212692>
##contig=<ID=scaffold3320|size80842,length=80842>
##contig=<ID=scaffold3321|size121371,length=121371>
##contig=<ID=scaffold3322|size80820,length=80820>
##contig=<ID=scaffold3323|size193577,length=193577>
##contig=<ID=scaffold3324|size80768,length=80768>
##contig=<ID=scaffold3325|size145530,length=145530>
##contig=<ID=scaffold3326|size80750,length=80750>
##contig=<ID=scaffold3327|size80748,length=80748>
##contig=<ID=scaffold3328|size126864,length=126864>
##contig=<ID=scaffold3329|size80734,length=80734>
##contig=<ID=scaffold3330|size121717,length=121717>
##contig=<ID=scaffold3331|size80697,length=80697>
##contig=<ID=scaffold3332|size80687,length=80687>
##contig=<ID=scaffold3333|size191570,length=191570>
##contig=<ID=scaffold3334|size116276,length=116276>
##contig=<ID=scaffold3335|size95659,length=95659>
##contig=<ID=scaffold3336|size80642,length=80642>
##contig=<ID=scaffold3337|size80641,length=80641>
##contig=<ID=scaffold3338|size80628,length=80628>
##contig=<ID=scaffold3339|size80627,length=80627>
##contig=<ID=scaffold3340|size152636,length=152636>
##contig=<ID=scaffold3341|size138789,length=138789>
##contig=<ID=scaffold3342|size195905,length=195905>
##contig=<ID=scaffold3343|size80598,length=80598>
##contig=<ID=scaffold3344|size127758,length=127758>
##contig=<ID=scaffold3345|size80586,length=80586>
##contig=<ID=scaffold3346|size109546,length=109546>
##contig=<ID=scaffold3347|size92457,length=92457>
##contig=<ID=scaffold3348|size80571,length=80571>
##contig=<ID=scaffold3349|size261137,length=261137>
##contig=<ID=scaffold3350|size80567,length=80567>
##contig=<ID=scaffold3351|size163672,length=163672>
##contig=<ID=scaffold3352|size122293,length=122293>
##contig=<ID=scaffold3353|size151707,length=151707>
##contig=<ID=scaffold3354|size80516,length=80516>
##contig=<ID=scaffold3355|size80504,length=80504>
##contig=<ID=scaffold3356|size104223,length=104223>
##contig=<ID=scaffold3357|size116504,length=116504>
##contig=<ID=scaffold3358|size80476,length=80476>
##contig=<ID=scaffold3359|size80461,length=80461>
##contig=<ID=scaffold3360|size204084,length=204084>
##contig=<ID=scaffold3361|size80450,length=80450>
##contig=<ID=scaffold3362|size255813,length=255813>
##contig=<ID=scaffold3363|size216382,length=216382>
##contig=<ID=scaffold3364|size80417,length=80417>
##contig=<ID=scaffold3365|size80373,length=80373>
##contig=<ID=scaffold3366|size80362,length=80362>
##contig=<ID=scaffold3367|size140924,length=140924>
##contig=<ID=scaffold3368|size191413,length=191413>
##contig=<ID=scaffold3369|size113014,length=113014>
##contig=<ID=scaffold3370|size98514,length=98514>
##contig=<ID=scaffold3371|size80261,length=80261>
##contig=<ID=scaffold3372|size80256,length=80256>
##contig=<ID=scaffold3373|size132566,length=132566>
##contig=<ID=scaffold3374|size80229,length=80229>
##contig=<ID=scaffold3375|size152648,length=152648>
##contig=<ID=scaffold3376|size96465,length=96465>
##contig=<ID=scaffold3377|size97497,length=97497>
##contig=<ID=scaffold3378|size80102,length=80102>
##contig=<ID=scaffold3379|size342113,length=342113>
##contig=<ID=scaffold3380|size120028,length=120028>
##contig=<ID=scaffold3381|size210778,length=210778>
##contig=<ID=scaffold3382|size94564,length=94564>
##contig=<ID=scaffold3383|size193162,length=193162>
##contig=<ID=scaffold3384|size80054,length=80054>
##contig=<ID=scaffold3385|size80003,length=80003>
##contig=<ID=scaffold3386|size79968,length=79968>
##contig=<ID=scaffold3387|size79966,length=79966>
##contig=<ID=scaffold3388|size79966,length=79966>
##contig=<ID=scaffold3389|size247842,length=247842>
##contig=<ID=scaffold3390|size164101,length=164101>
##contig=<ID=scaffold3391|size79901,length=79901>
##contig=<ID=scaffold3392|size79886,length=79886>
##contig=<ID=scaffold3393|size155429,length=155429>
##contig=<ID=scaffold3394|size115639,length=115639>
##contig=<ID=scaffold3395|size105836,length=105836>
##contig=<ID=scaffold3396|size93105,length=93105>
##contig=<ID=scaffold3397|size79807,length=79807>
##contig=<ID=scaffold3398|size214292,length=214292>
##contig=<ID=scaffold3399|size91464,length=91464>
##contig=<ID=scaffold3400|size154651,length=154651>
##contig=<ID=scaffold3401|size148818,length=148818>
##contig=<ID=scaffold3402|size79749,length=79749>
##contig=<ID=scaffold3403|size79744,length=79744>
##contig=<ID=scaffold3404|size162828,length=162828>
##contig=<ID=scaffold3405|size108353,length=108353>
##contig=<ID=scaffold3406|size79698,length=79698>
##contig=<ID=scaffold3407|size96775,length=96775>
##contig=<ID=scaffold3408|size79677,length=79677>
##contig=<ID=scaffold3409|size127040,length=127040>
##contig=<ID=scaffold3410|size79605,length=79605>
##contig=<ID=scaffold3411|size147932,length=147932>
##contig=<ID=scaffold3412|size132406,length=132406>
##contig=<ID=scaffold3413|size79569,length=79569>
##contig=<ID=scaffold3414|size79565,length=79565>
##contig=<ID=scaffold3415|size156493,length=156493>
##contig=<ID=scaffold3416|size155058,length=155058>
##contig=<ID=scaffold3417|size138393,length=138393>
##contig=<ID=scaffold3418|size108535,length=108535>
##contig=<ID=scaffold3419|size191427,length=191427>
##contig=<ID=scaffold3420|size79466,length=79466>
##contig=<ID=scaffold3421|size79425,length=79425>
##contig=<ID=scaffold3422|size123937,length=123937>
##contig=<ID=scaffold3423|size79393,length=79393>
##contig=<ID=scaffold3424|size79349,length=79349>
##contig=<ID=scaffold3425|size111496,length=111496>
##contig=<ID=scaffold3426|size98850,length=98850>
##contig=<ID=scaffold3427|size199910,length=199910>
##contig=<ID=scaffold3428|size109252,length=109252>
##contig=<ID=scaffold3429|size79329,length=79329>
##contig=<ID=scaffold3430|size79325,length=79325>
##contig=<ID=scaffold3431|size153449,length=153449>
##contig=<ID=scaffold3432|size79257,length=79257>
##contig=<ID=scaffold3433|size103882,length=103882>
##contig=<ID=scaffold3434|size101522,length=101522>
##contig=<ID=scaffold3435|size139597,length=139597>
##contig=<ID=scaffold3436|size181558,length=181558>
##contig=<ID=scaffold3437|size231058,length=231058>
##contig=<ID=scaffold3438|size101231,length=101231>
##contig=<ID=scaffold3439|size176368,length=176368>
##contig=<ID=scaffold3440|size326921,length=326921>
##contig=<ID=scaffold3441|size108284,length=108284>
##contig=<ID=scaffold3442|size159709,length=159709>
##contig=<ID=scaffold3443|size79200,length=79200>
##contig=<ID=scaffold3444|size145315,length=145315>
##contig=<ID=scaffold3445|size79177,length=79177>
##contig=<ID=scaffold3446|size79173,length=79173>
##contig=<ID=scaffold3447|size79161,length=79161>
##contig=<ID=scaffold3448|size79147,length=79147>
##contig=<ID=scaffold3449|size79145,length=79145>
##contig=<ID=scaffold3450|size146140,length=146140>
##contig=<ID=scaffold3451|size79136,length=79136>
##contig=<ID=scaffold3452|size79130,length=79130>
##contig=<ID=scaffold3453|size79121,length=79121>
##contig=<ID=scaffold3454|size113249,length=113249>
##contig=<ID=scaffold3455|size79099,length=79099>
##contig=<ID=scaffold3456|size79096,length=79096>
##contig=<ID=scaffold3457|size103520,length=103520>
##contig=<ID=scaffold3458|size95270,length=95270>
##contig=<ID=scaffold3459|size91128,length=91128>
##contig=<ID=scaffold3460|size79040,length=79040>
##contig=<ID=scaffold3461|size79039,length=79039>
##contig=<ID=scaffold3462|size79039,length=79039>
##contig=<ID=scaffold3463|size78999,length=78999>
##contig=<ID=scaffold3464|size78962,length=78962>
##contig=<ID=scaffold3465|size192068,length=192068>
##contig=<ID=scaffold3466|size153547,length=153547>
##contig=<ID=scaffold3467|size78947,length=78947>
##contig=<ID=scaffold3468|size127220,length=127220>
##contig=<ID=scaffold3469|size173103,length=173103>
##contig=<ID=scaffold3470|size162661,length=162661>
##contig=<ID=scaffold3471|size78912,length=78912>
##contig=<ID=scaffold3472|size188064,length=188064>
##contig=<ID=scaffold3473|size123106,length=123106>
##contig=<ID=scaffold3474|size128088,length=128088>
##contig=<ID=scaffold3475|size189792,length=189792>
##contig=<ID=scaffold3476|size130130,length=130130>
##contig=<ID=scaffold3477|size288998,length=288998>
##contig=<ID=scaffold3478|size78852,length=78852>
##contig=<ID=scaffold3479|size78850,length=78850>
##contig=<ID=scaffold3480|size78821,length=78821>
##contig=<ID=scaffold3481|size78809,length=78809>
##contig=<ID=scaffold3482|size78806,length=78806>
##contig=<ID=scaffold3483|size78796,length=78796>
##contig=<ID=scaffold3484|size87164,length=87164>
##contig=<ID=scaffold3485|size78779,length=78779>
##contig=<ID=scaffold3486|size167557,length=167557>
##contig=<ID=scaffold3487|size137384,length=137384>
##contig=<ID=scaffold3488|size140922,length=140922>
##contig=<ID=scaffold3489|size78754,length=78754>
##contig=<ID=scaffold3490|size149174,length=149174>
##contig=<ID=scaffold3491|size78716,length=78716>
##contig=<ID=scaffold3492|size121163,length=121163>
##contig=<ID=scaffold3493|size78710,length=78710>
##contig=<ID=scaffold3494|size78707,length=78707>
##contig=<ID=scaffold3495|size175561,length=175561>
##contig=<ID=scaffold3496|size104061,length=104061>
##contig=<ID=scaffold3497|size100280,length=100280>
##contig=<ID=scaffold3498|size78621,length=78621>
##contig=<ID=scaffold3499|size78607,length=78607>
##contig=<ID=scaffold3500|size108302,length=108302>
##contig=<ID=scaffold3501|size131589,length=131589>
##contig=<ID=scaffold3502|size78542,length=78542>
##contig=<ID=scaffold3503|size196981,length=196981>
##contig=<ID=scaffold3504|size78497,length=78497>
##contig=<ID=scaffold3505|size89757,length=89757>
##contig=<ID=scaffold3506|size88240,length=88240>
##contig=<ID=scaffold3507|size78452,length=78452>
##contig=<ID=scaffold3508|size186531,length=186531>
##contig=<ID=scaffold3509|size78414,length=78414>
##contig=<ID=scaffold3510|size127431,length=127431>
##contig=<ID=scaffold3511|size78391,length=78391>
##contig=<ID=scaffold3512|size315139,length=315139>
##contig=<ID=scaffold3513|size136425,length=136425>
##contig=<ID=scaffold3514|size78342,length=78342>
##contig=<ID=scaffold3515|size162964,length=162964>
##contig=<ID=scaffold3516|size78326,length=78326>
##contig=<ID=scaffold3517|size464559,length=464559>
##contig=<ID=scaffold3518|size78297,length=78297>
##contig=<ID=scaffold3519|size389521,length=389521>
##contig=<ID=scaffold3520|size158147,length=158147>
##contig=<ID=scaffold3521|size105265,length=105265>
##contig=<ID=scaffold3522|size78255,length=78255>
##contig=<ID=scaffold3523|size103978,length=103978>
##contig=<ID=scaffold3524|size114058,length=114058>
##contig=<ID=scaffold3525|size130287,length=130287>
##contig=<ID=scaffold3526|size182531,length=182531>
##contig=<ID=scaffold3527|size133534,length=133534>
##contig=<ID=scaffold3528|size78077,length=78077>
##contig=<ID=scaffold3529|size78062,length=78062>
##contig=<ID=scaffold3530|size172742,length=172742>
##contig=<ID=scaffold3531|size78044,length=78044>
##contig=<ID=scaffold3532|size102861,length=102861>
##contig=<ID=scaffold3533|size90530,length=90530>
##contig=<ID=scaffold3534|size165356,length=165356>
##contig=<ID=scaffold3535|size77977,length=77977>
##contig=<ID=scaffold3536|size151281,length=151281>
##contig=<ID=scaffold3537|size77960,length=77960>
##contig=<ID=scaffold3538|size209375,length=209375>
##contig=<ID=scaffold3539|size77922,length=77922>
##contig=<ID=scaffold3540|size134307,length=134307>
##contig=<ID=scaffold3541|size131393,length=131393>
##contig=<ID=scaffold3542|size77893,length=77893>
##contig=<ID=scaffold3543|size129641,length=129641>
##contig=<ID=scaffold3544|size198557,length=198557>
##contig=<ID=scaffold3545|size77844,length=77844>
##contig=<ID=scaffold3546|size132595,length=132595>
##contig=<ID=scaffold3547|size129194,length=129194>
##contig=<ID=scaffold3548|size148152,length=148152>
##contig=<ID=scaffold3549|size77773,length=77773>
##contig=<ID=scaffold3550|size77771,length=77771>
##contig=<ID=scaffold3551|size170324,length=170324>
##contig=<ID=scaffold3552|size97108,length=97108>
##contig=<ID=scaffold3553|size105271,length=105271>
##contig=<ID=scaffold3554|size77735,length=77735>
##contig=<ID=scaffold3555|size77698,length=77698>
##contig=<ID=scaffold3556|size77671,length=77671>
##contig=<ID=scaffold3557|size77669,length=77669>
##contig=<ID=scaffold3558|size77663,length=77663>
##contig=<ID=scaffold3559|size77660,length=77660>
##contig=<ID=scaffold3560|size77635,length=77635>
##contig=<ID=scaffold3561|size77614,length=77614>
##contig=<ID=scaffold3562|size90992,length=90992>
##contig=<ID=scaffold3563|size163171,length=163171>
##contig=<ID=scaffold3564|size77578,length=77578>
##contig=<ID=scaffold3565|size77555,length=77555>
##contig=<ID=scaffold3566|size77538,length=77538>
##contig=<ID=scaffold3567|size146656,length=146656>
##contig=<ID=scaffold3568|size149853,length=149853>
##contig=<ID=scaffold3569|size77499,length=77499>
##contig=<ID=scaffold3570|size77487,length=77487>
##contig=<ID=scaffold3571|size101662,length=101662>
##contig=<ID=scaffold3572|size123924,length=123924>
##contig=<ID=scaffold3573|size126386,length=126386>
##contig=<ID=scaffold3574|size98119,length=98119>
##contig=<ID=scaffold3575|size174889,length=174889>
##contig=<ID=scaffold3576|size102566,length=102566>
##contig=<ID=scaffold3577|size113104,length=113104>
##contig=<ID=scaffold3578|size177320,length=177320>
##contig=<ID=scaffold3579|size113785,length=113785>
##contig=<ID=scaffold3580|size94612,length=94612>
##contig=<ID=scaffold3581|size193506,length=193506>
##contig=<ID=scaffold3582|size94718,length=94718>
##contig=<ID=scaffold3583|size105020,length=105020>
##contig=<ID=scaffold3584|size159079,length=159079>
##contig=<ID=scaffold3585|size112276,length=112276>
##contig=<ID=scaffold3586|size117610,length=117610>
##contig=<ID=scaffold3587|size131213,length=131213>
##contig=<ID=scaffold3588|size129790,length=129790>
##contig=<ID=scaffold3589|size112401,length=112401>
##contig=<ID=scaffold3590|size77275,length=77275>
##contig=<ID=scaffold3591|size77271,length=77271>
##contig=<ID=scaffold3592|size77266,length=77266>
##contig=<ID=scaffold3593|size77260,length=77260>
##contig=<ID=scaffold3594|size169097,length=169097>
##contig=<ID=scaffold3595|size77256,length=77256>
##contig=<ID=scaffold3596|size132773,length=132773>
##contig=<ID=scaffold3597|size134026,length=134026>
##contig=<ID=scaffold3598|size98824,length=98824>
##contig=<ID=scaffold3599|size142298,length=142298>
##contig=<ID=scaffold3600|size176276,length=176276>
##contig=<ID=scaffold3601|size99055,length=99055>
##contig=<ID=scaffold3602|size128076,length=128076>
##contig=<ID=scaffold3603|size96113,length=96113>
##contig=<ID=scaffold3604|size77146,length=77146>
##contig=<ID=scaffold3605|size77135,length=77135>
##contig=<ID=scaffold3606|size119881,length=119881>
##contig=<ID=scaffold3607|size77096,length=77096>
##contig=<ID=scaffold3608|size96777,length=96777>
##contig=<ID=scaffold3609|size134348,length=134348>
##contig=<ID=scaffold3610|size94811,length=94811>
##contig=<ID=scaffold3611|size77073,length=77073>
##contig=<ID=scaffold3612|size177831,length=177831>
##contig=<ID=scaffold3613|size77057,length=77057>
##contig=<ID=scaffold3614|size77002,length=77002>
##contig=<ID=scaffold3615|size291024,length=291024>
##contig=<ID=scaffold3616|size76997,length=76997>
##contig=<ID=scaffold3617|size275710,length=275710>
##contig=<ID=scaffold3618|size129461,length=129461>
##contig=<ID=scaffold3619|size76957,length=76957>
##contig=<ID=scaffold3620|size103637,length=103637>
##contig=<ID=scaffold3621|size140266,length=140266>
##contig=<ID=scaffold3622|size76916,length=76916>
##contig=<ID=scaffold3623|size76910,length=76910>
##contig=<ID=scaffold3624|size76909,length=76909>
##contig=<ID=scaffold3625|size124943,length=124943>
##contig=<ID=scaffold3626|size158813,length=158813>
##contig=<ID=scaffold3627|size76869,length=76869>
##contig=<ID=scaffold3628|size202033,length=202033>
##contig=<ID=scaffold3629|size76857,length=76857>
##contig=<ID=scaffold3630|size76856,length=76856>
##contig=<ID=scaffold3631|size113609,length=113609>
##contig=<ID=scaffold3632|size76842,length=76842>
##contig=<ID=scaffold3633|size149054,length=149054>
##contig=<ID=scaffold3634|size137872,length=137872>
##contig=<ID=scaffold3635|size119437,length=119437>
##contig=<ID=scaffold3636|size212731,length=212731>
##contig=<ID=scaffold3637|size91542,length=91542>
##contig=<ID=scaffold3638|size76751,length=76751>
##contig=<ID=scaffold3639|size76736,length=76736>
##contig=<ID=scaffold3640|size198753,length=198753>
##contig=<ID=scaffold3641|size124671,length=124671>
##contig=<ID=scaffold3642|size76717,length=76717>
##contig=<ID=scaffold3643|size134616,length=134616>
##contig=<ID=scaffold3644|size109943,length=109943>
##contig=<ID=scaffold3645|size76683,length=76683>
##contig=<ID=scaffold3646|size117079,length=117079>
##contig=<ID=scaffold3647|size307751,length=307751>
##contig=<ID=scaffold3648|size76643,length=76643>
##contig=<ID=scaffold3649|size107293,length=107293>
##contig=<ID=scaffold3650|size121286,length=121286>
##contig=<ID=scaffold3651|size152654,length=152654>
##contig=<ID=scaffold3652|size76579,length=76579>
##contig=<ID=scaffold3653|size253576,length=253576>
##contig=<ID=scaffold3654|size153044,length=153044>
##contig=<ID=scaffold3655|size98157,length=98157>
##contig=<ID=scaffold3656|size97857,length=97857>
##contig=<ID=scaffold3657|size84067,length=84067>
##contig=<ID=scaffold3658|size102783,length=102783>
##contig=<ID=scaffold3659|size76500,length=76500>
##contig=<ID=scaffold3660|size188513,length=188513>
##contig=<ID=scaffold3661|size94620,length=94620>
##contig=<ID=scaffold3662|size95904,length=95904>
##contig=<ID=scaffold3663|size143723,length=143723>
##contig=<ID=scaffold3664|size90026,length=90026>
##contig=<ID=scaffold3665|size127574,length=127574>
##contig=<ID=scaffold3666|size109748,length=109748>
##contig=<ID=scaffold3667|size156523,length=156523>
##contig=<ID=scaffold3668|size76437,length=76437>
##contig=<ID=scaffold3669|size128802,length=128802>
##contig=<ID=scaffold3670|size76404,length=76404>
##contig=<ID=scaffold3671|size87665,length=87665>
##contig=<ID=scaffold3672|size128198,length=128198>
##contig=<ID=scaffold3673|size204954,length=204954>
##contig=<ID=scaffold3674|size129855,length=129855>
##contig=<ID=scaffold3675|size102613,length=102613>
##contig=<ID=scaffold3676|size76377,length=76377>
##contig=<ID=scaffold3677|size172094,length=172094>
##contig=<ID=scaffold3678|size76361,length=76361>
##contig=<ID=scaffold3679|size76351,length=76351>
##contig=<ID=scaffold3680|size154855,length=154855>
##contig=<ID=scaffold3681|size131070,length=131070>
##contig=<ID=scaffold3682|size162868,length=162868>
##contig=<ID=scaffold3683|size186798,length=186798>
##contig=<ID=scaffold3684|size100301,length=100301>
##contig=<ID=scaffold3685|size211159,length=211159>
##contig=<ID=scaffold3686|size76243,length=76243>
##contig=<ID=scaffold3687|size323939,length=323939>
##contig=<ID=scaffold3688|size76216,length=76216>
##contig=<ID=scaffold3689|size119162,length=119162>
##contig=<ID=scaffold3690|size162895,length=162895>
##contig=<ID=scaffold3691|size109064,length=109064>
##contig=<ID=scaffold3692|size125977,length=125977>
##contig=<ID=scaffold3693|size179606,length=179606>
##contig=<ID=scaffold3694|size109370,length=109370>
##contig=<ID=scaffold3695|size185338,length=185338>
##contig=<ID=scaffold3696|size76115,length=76115>
##contig=<ID=scaffold3697|size91878,length=91878>
##contig=<ID=scaffold3698|size102065,length=102065>
##contig=<ID=scaffold3699|size76076,length=76076>
##contig=<ID=scaffold3700|size103332,length=103332>
##contig=<ID=scaffold3701|size76069,length=76069>
##contig=<ID=scaffold3702|size76063,length=76063>
##contig=<ID=scaffold3703|size190135,length=190135>
##contig=<ID=scaffold3704|size76055,length=76055>
##contig=<ID=scaffold3705|size76051,length=76051>
##contig=<ID=scaffold3706|size85371,length=85371>
##contig=<ID=scaffold3707|size112291,length=112291>
##contig=<ID=scaffold3708|size282916,length=282916>
##contig=<ID=scaffold3709|size293327,length=293327>
##contig=<ID=scaffold3710|size76032,length=76032>
##contig=<ID=scaffold3711|size75989,length=75989>
##contig=<ID=scaffold3712|size75982,length=75982>
##contig=<ID=scaffold3713|size75946,length=75946>
##contig=<ID=scaffold3714|size75945,length=75945>
##contig=<ID=scaffold3715|size135785,length=135785>
##contig=<ID=scaffold3716|size142145,length=142145>
##contig=<ID=scaffold3717|size75918,length=75918>
##contig=<ID=scaffold3718|size75908,length=75908>
##contig=<ID=scaffold3719|size75893,length=75893>
##contig=<ID=scaffold3720|size128996,length=128996>
##contig=<ID=scaffold3721|size145217,length=145217>
##contig=<ID=scaffold3722|size99080,length=99080>
##contig=<ID=scaffold3723|size75848,length=75848>
##contig=<ID=scaffold3724|size137495,length=137495>
##contig=<ID=scaffold3725|size109107,length=109107>
##contig=<ID=scaffold3726|size140820,length=140820>
##contig=<ID=scaffold3727|size75796,length=75796>
##contig=<ID=scaffold3728|size89668,length=89668>
##contig=<ID=scaffold3729|size75786,length=75786>
##contig=<ID=scaffold3730|size75772,length=75772>
##contig=<ID=scaffold3731|size117165,length=117165>
##contig=<ID=scaffold3732|size144878,length=144878>
##contig=<ID=scaffold3733|size97846,length=97846>
##contig=<ID=scaffold3734|size75697,length=75697>
##contig=<ID=scaffold3735|size116861,length=116861>
##contig=<ID=scaffold3736|size112611,length=112611>
##contig=<ID=scaffold3737|size75686,length=75686>
##contig=<ID=scaffold3738|size75668,length=75668>
##contig=<ID=scaffold3739|size110585,length=110585>
##contig=<ID=scaffold3740|size108263,length=108263>
##contig=<ID=scaffold3741|size75650,length=75650>
##contig=<ID=scaffold3742|size98967,length=98967>
##contig=<ID=scaffold3743|size189484,length=189484>
##contig=<ID=scaffold3744|size105087,length=105087>
##contig=<ID=scaffold3745|size145923,length=145923>
##contig=<ID=scaffold3746|size128467,length=128467>
##contig=<ID=scaffold3747|size75580,length=75580>
##contig=<ID=scaffold3748|size75576,length=75576>
##contig=<ID=scaffold3749|size110057,length=110057>
##contig=<ID=scaffold3750|size88780,length=88780>
##contig=<ID=scaffold3751|size100867,length=100867>
##contig=<ID=scaffold3752|size75545,length=75545>
##contig=<ID=scaffold3753|size75535,length=75535>
##contig=<ID=scaffold3754|size217442,length=217442>
##contig=<ID=scaffold3755|size115024,length=115024>
##contig=<ID=scaffold3756|size75531,length=75531>
##contig=<ID=scaffold3757|size75527,length=75527>
##contig=<ID=scaffold3758|size75525,length=75525>
##contig=<ID=scaffold3759|size131503,length=131503>
##contig=<ID=scaffold3760|size151933,length=151933>
##contig=<ID=scaffold3761|size75487,length=75487>
##contig=<ID=scaffold3762|size75479,length=75479>
##contig=<ID=scaffold3763|size75478,length=75478>
##contig=<ID=scaffold3764|size100481,length=100481>
##contig=<ID=scaffold3765|size102138,length=102138>
##contig=<ID=scaffold3766|size75448,length=75448>
##contig=<ID=scaffold3767|size88374,length=88374>
##contig=<ID=scaffold3768|size75435,length=75435>
##contig=<ID=scaffold3769|size133077,length=133077>
##contig=<ID=scaffold3770|size141513,length=141513>
##contig=<ID=scaffold3771|size75408,length=75408>
##contig=<ID=scaffold3772|size134893,length=134893>
##contig=<ID=scaffold3773|size110835,length=110835>
##contig=<ID=scaffold3774|size203407,length=203407>
##contig=<ID=scaffold3775|size75390,length=75390>
##contig=<ID=scaffold3776|size122255,length=122255>
##contig=<ID=scaffold3777|size75373,length=75373>
##contig=<ID=scaffold3778|size99587,length=99587>
##contig=<ID=scaffold3779|size106933,length=106933>
##contig=<ID=scaffold3780|size162994,length=162994>
##contig=<ID=scaffold3781|size102784,length=102784>
##contig=<ID=scaffold3782|size128922,length=128922>
##contig=<ID=scaffold3783|size152222,length=152222>
##contig=<ID=scaffold3784|size75282,length=75282>
##contig=<ID=scaffold3785|size75275,length=75275>
##contig=<ID=scaffold3786|size97639,length=97639>
##contig=<ID=scaffold3787|size126943,length=126943>
##contig=<ID=scaffold3788|size123977,length=123977>
##contig=<ID=scaffold3789|size150345,length=150345>
##contig=<ID=scaffold3790|size133265,length=133265>
##contig=<ID=scaffold3791|size175281,length=175281>
##contig=<ID=scaffold3792|size75195,length=75195>
##contig=<ID=scaffold3793|size75167,length=75167>
##contig=<ID=scaffold3794|size120728,length=120728>
##contig=<ID=scaffold3795|size79840,length=79840>
##contig=<ID=scaffold3796|size97090,length=97090>
##contig=<ID=scaffold3797|size75150,length=75150>
##contig=<ID=scaffold3798|size96330,length=96330>
##contig=<ID=scaffold3799|size121745,length=121745>
##contig=<ID=scaffold3800|size126989,length=126989>
##contig=<ID=scaffold3801|size75090,length=75090>
##contig=<ID=scaffold3802|size75090,length=75090>
##contig=<ID=scaffold3803|size75081,length=75081>
##contig=<ID=scaffold3804|size99253,length=99253>
##contig=<ID=scaffold3805|size89628,length=89628>
##contig=<ID=scaffold3806|size75048,length=75048>
##contig=<ID=scaffold3807|size155999,length=155999>
##contig=<ID=scaffold3808|size75038,length=75038>
##contig=<ID=scaffold3809|size98866,length=98866>
##contig=<ID=scaffold3810|size137630,length=137630>
##contig=<ID=scaffold3811|size109341,length=109341>
##contig=<ID=scaffold3812|size176587,length=176587>
##contig=<ID=scaffold3813|size103230,length=103230>
##contig=<ID=scaffold3814|size74920,length=74920>
##contig=<ID=scaffold3815|size74919,length=74919>
##contig=<ID=scaffold3816|size161365,length=161365>
##contig=<ID=scaffold3817|size74904,length=74904>
##contig=<ID=scaffold3818|size74877,length=74877>
##contig=<ID=scaffold3819|size74868,length=74868>
##contig=<ID=scaffold3820|size102094,length=102094>
##contig=<ID=scaffold3821|size98965,length=98965>
##contig=<ID=scaffold3822|size74831,length=74831>
##contig=<ID=scaffold3823|size163199,length=163199>
##contig=<ID=scaffold3824|size74789,length=74789>
##contig=<ID=scaffold3825|size74789,length=74789>
##contig=<ID=scaffold3826|size74772,length=74772>
##contig=<ID=scaffold3827|size74768,length=74768>
##contig=<ID=scaffold3828|size169349,length=169349>
##contig=<ID=scaffold3829|size261749,length=261749>
##contig=<ID=scaffold3830|size74744,length=74744>
##contig=<ID=scaffold3831|size93412,length=93412>
##contig=<ID=scaffold3832|size145401,length=145401>
##contig=<ID=scaffold3833|size116212,length=116212>
##contig=<ID=scaffold3834|size181686,length=181686>
##contig=<ID=scaffold3835|size89265,length=89265>
##contig=<ID=scaffold3836|size146814,length=146814>
##contig=<ID=scaffold3837|size184359,length=184359>
##contig=<ID=scaffold3838|size74638,length=74638>
##contig=<ID=scaffold3839|size183082,length=183082>
##contig=<ID=scaffold3840|size225950,length=225950>
##contig=<ID=scaffold3841|size74560,length=74560>
##contig=<ID=scaffold3842|size103428,length=103428>
##contig=<ID=scaffold3843|size157689,length=157689>
##contig=<ID=scaffold3844|size159859,length=159859>
##contig=<ID=scaffold3845|size97951,length=97951>
##contig=<ID=scaffold3846|size110709,length=110709>
##contig=<ID=scaffold3847|size142878,length=142878>
##contig=<ID=scaffold3848|size92222,length=92222>
##contig=<ID=scaffold3849|size74433,length=74433>
##contig=<ID=scaffold3850|size100891,length=100891>
##contig=<ID=scaffold3851|size252415,length=252415>
##contig=<ID=scaffold3852|size130687,length=130687>
##contig=<ID=scaffold3853|size172999,length=172999>
##contig=<ID=scaffold3854|size205611,length=205611>
##contig=<ID=scaffold3855|size74364,length=74364>
##contig=<ID=scaffold3856|size74363,length=74363>
##contig=<ID=scaffold3857|size74363,length=74363>
##contig=<ID=scaffold3858|size141125,length=141125>
##contig=<ID=scaffold3859|size151777,length=151777>
##contig=<ID=scaffold3860|size87627,length=87627>
##contig=<ID=scaffold3861|size74304,length=74304>
##contig=<ID=scaffold3862|size74289,length=74289>
##contig=<ID=scaffold3863|size138068,length=138068>
##contig=<ID=scaffold3864|size84980,length=84980>
##contig=<ID=scaffold3865|size74240,length=74240>
##contig=<ID=scaffold3866|size142544,length=142544>
##contig=<ID=scaffold3867|size409801,length=409801>
##contig=<ID=scaffold3868|size127834,length=127834>
##contig=<ID=scaffold3869|size119083,length=119083>
##contig=<ID=scaffold3870|size74211,length=74211>
##contig=<ID=scaffold3871|size157365,length=157365>
##contig=<ID=scaffold3872|size101842,length=101842>
##contig=<ID=scaffold3873|size74183,length=74183>
##contig=<ID=scaffold3874|size94403,length=94403>
##contig=<ID=scaffold3875|size74142,length=74142>
##contig=<ID=scaffold3876|size130019,length=130019>
##contig=<ID=scaffold3877|size212444,length=212444>
##contig=<ID=scaffold3878|size120711,length=120711>
##contig=<ID=scaffold3879|size161396,length=161396>
##contig=<ID=scaffold3880|size119908,length=119908>
##contig=<ID=scaffold3881|size93118,length=93118>
##contig=<ID=scaffold3882|size74037,length=74037>
##contig=<ID=scaffold3883|size74013,length=74013>
##contig=<ID=scaffold3884|size204650,length=204650>
##contig=<ID=scaffold3885|size73996,length=73996>
##contig=<ID=scaffold3886|size103456,length=103456>
##contig=<ID=scaffold3887|size73988,length=73988>
##contig=<ID=scaffold3888|size73988,length=73988>
##contig=<ID=scaffold3889|size73985,length=73985>
##contig=<ID=scaffold3890|size73962,length=73962>
##contig=<ID=scaffold3891|size73956,length=73956>
##contig=<ID=scaffold3892|size101636,length=101636>
##contig=<ID=scaffold3893|size183216,length=183216>
##contig=<ID=scaffold3894|size84719,length=84719>
##contig=<ID=scaffold3895|size166587,length=166587>
##contig=<ID=scaffold3896|size185241,length=185241>
##contig=<ID=scaffold3897|size172277,length=172277>
##contig=<ID=scaffold3898|size73908,length=73908>
##contig=<ID=scaffold3899|size110856,length=110856>
##contig=<ID=scaffold3900|size73886,length=73886>
##contig=<ID=scaffold3901|size279253,length=279253>
##contig=<ID=scaffold3902|size73858,length=73858>
##contig=<ID=scaffold3903|size146711,length=146711>
##contig=<ID=scaffold3904|size146544,length=146544>
##contig=<ID=scaffold3905|size73835,length=73835>
##contig=<ID=scaffold3906|size73819,length=73819>
##contig=<ID=scaffold3907|size124695,length=124695>
##contig=<ID=scaffold3908|size73796,length=73796>
##contig=<ID=scaffold3909|size79501,length=79501>
##contig=<ID=scaffold3910|size145328,length=145328>
##contig=<ID=scaffold3911|size85999,length=85999>
##contig=<ID=scaffold3912|size102411,length=102411>
##contig=<ID=scaffold3913|size140490,length=140490>
##contig=<ID=scaffold3914|size143589,length=143589>
##contig=<ID=scaffold3915|size73710,length=73710>
##contig=<ID=scaffold3916|size117519,length=117519>
##contig=<ID=scaffold3917|size111660,length=111660>
##contig=<ID=scaffold3918|size73669,length=73669>
##contig=<ID=scaffold3919|size159345,length=159345>
##contig=<ID=scaffold3920|size119583,length=119583>
##contig=<ID=scaffold3921|size134357,length=134357>
##contig=<ID=scaffold3922|size73583,length=73583>
##contig=<ID=scaffold3923|size73560,length=73560>
##contig=<ID=scaffold3924|size191698,length=191698>
##contig=<ID=scaffold3925|size109065,length=109065>
##contig=<ID=scaffold3926|size73545,length=73545>
##contig=<ID=scaffold3927|size124714,length=124714>
##contig=<ID=scaffold3928|size106220,length=106220>
##contig=<ID=scaffold3929|size73508,length=73508>
##contig=<ID=scaffold3930|size73502,length=73502>
##contig=<ID=scaffold3931|size73497,length=73497>
##contig=<ID=scaffold3932|size73489,length=73489>
##contig=<ID=scaffold3933|size131626,length=131626>
##contig=<ID=scaffold3934|size145357,length=145357>
##contig=<ID=scaffold3935|size73450,length=73450>
##contig=<ID=scaffold3936|size73448,length=73448>
##contig=<ID=scaffold3937|size73448,length=73448>
##contig=<ID=scaffold3938|size73445,length=73445>
##contig=<ID=scaffold3939|size73436,length=73436>
##contig=<ID=scaffold3940|size73433,length=73433>
##contig=<ID=scaffold3941|size169323,length=169323>
##contig=<ID=scaffold3942|size101937,length=101937>
##contig=<ID=scaffold3943|size73414,length=73414>
##contig=<ID=scaffold3944|size119600,length=119600>
##contig=<ID=scaffold3945|size93109,length=93109>
##contig=<ID=scaffold3946|size134236,length=134236>
##contig=<ID=scaffold3947|size220120,length=220120>
##contig=<ID=scaffold3948|size141618,length=141618>
##contig=<ID=scaffold3949|size264666,length=264666>
##contig=<ID=scaffold3950|size85865,length=85865>
##contig=<ID=scaffold3951|size73335,length=73335>
##contig=<ID=scaffold3952|size124381,length=124381>
##contig=<ID=scaffold3953|size183736,length=183736>
##contig=<ID=scaffold3954|size88136,length=88136>
##contig=<ID=scaffold3955|size73290,length=73290>
##contig=<ID=scaffold3956|size173548,length=173548>
##contig=<ID=scaffold3957|size93592,length=93592>
##contig=<ID=scaffold3958|size162700,length=162700>
##contig=<ID=scaffold3959|size144916,length=144916>
##contig=<ID=scaffold3960|size73243,length=73243>
##contig=<ID=scaffold3961|size73236,length=73236>
##contig=<ID=scaffold3962|size73216,length=73216>
##contig=<ID=scaffold3963|size73215,length=73215>
##contig=<ID=scaffold3964|size102802,length=102802>
##contig=<ID=scaffold3965|size94258,length=94258>
##contig=<ID=scaffold3966|size73211,length=73211>
##contig=<ID=scaffold3967|size231785,length=231785>
##contig=<ID=scaffold3968|size135414,length=135414>
##contig=<ID=scaffold3969|size233669,length=233669>
##contig=<ID=scaffold3970|size123903,length=123903>
##contig=<ID=scaffold3971|size238449,length=238449>
##contig=<ID=scaffold3972|size214565,length=214565>
##contig=<ID=scaffold3973|size124941,length=124941>
##contig=<ID=scaffold3974|size73168,length=73168>
##contig=<ID=scaffold3975|size124614,length=124614>
##contig=<ID=scaffold3976|size280472,length=280472>
##contig=<ID=scaffold3977|size73141,length=73141>
##contig=<ID=scaffold3978|size90120,length=90120>
##contig=<ID=scaffold3979|size95817,length=95817>
##contig=<ID=scaffold3980|size73120,length=73120>
##contig=<ID=scaffold3981|size73116,length=73116>
##contig=<ID=scaffold3982|size305216,length=305216>
##contig=<ID=scaffold3983|size73083,length=73083>
##contig=<ID=scaffold3984|size93669,length=93669>
##contig=<ID=scaffold3985|size97974,length=97974>
##contig=<ID=scaffold3986|size214376,length=214376>
##contig=<ID=scaffold3987|size73048,length=73048>
##contig=<ID=scaffold3988|size84221,length=84221>
##contig=<ID=scaffold3989|size259746,length=259746>
##contig=<ID=scaffold3990|size91468,length=91468>
##contig=<ID=scaffold3991|size170003,length=170003>
##contig=<ID=scaffold3992|size72970,length=72970>
##contig=<ID=scaffold3993|size152238,length=152238>
##contig=<ID=scaffold3994|size203856,length=203856>
##contig=<ID=scaffold3995|size119501,length=119501>
##contig=<ID=scaffold3996|size82558,length=82558>
##contig=<ID=scaffold3997|size72912,length=72912>
##contig=<ID=scaffold3998|size72901,length=72901>
##contig=<ID=scaffold3999|size131664,length=131664>
##contig=<ID=scaffold4000|size72881,length=72881>
##contig=<ID=scaffold4001|size96425,length=96425>
##contig=<ID=scaffold4002|size72866,length=72866>
##contig=<ID=scaffold4003|size153221,length=153221>
##contig=<ID=scaffold4004|size72846,length=72846>
##contig=<ID=scaffold4005|size298619,length=298619>
##contig=<ID=scaffold4006|size72838,length=72838>
##contig=<ID=scaffold4007|size117063,length=117063>
##contig=<ID=scaffold4008|size72797,length=72797>
##contig=<ID=scaffold4009|size101295,length=101295>
##contig=<ID=scaffold4010|size131031,length=131031>
##contig=<ID=scaffold4011|size72785,length=72785>
##contig=<ID=scaffold4012|size118381,length=118381>
##contig=<ID=scaffold4013|size167799,length=167799>
##contig=<ID=scaffold4014|size91619,length=91619>
##contig=<ID=scaffold4015|size95792,length=95792>
##contig=<ID=scaffold4016|size95213,length=95213>
##contig=<ID=scaffold4017|size72682,length=72682>
##contig=<ID=scaffold4018|size72645,length=72645>
##contig=<ID=scaffold4019|size85995,length=85995>
##contig=<ID=scaffold4020|size141612,length=141612>
##contig=<ID=scaffold4021|size146261,length=146261>
##contig=<ID=scaffold4022|size72630,length=72630>
##contig=<ID=scaffold4023|size207839,length=207839>
##contig=<ID=scaffold4024|size72625,length=72625>
##contig=<ID=scaffold4025|size72593,length=72593>
##contig=<ID=scaffold4026|size72580,length=72580>
##contig=<ID=scaffold4027|size72578,length=72578>
##contig=<ID=scaffold4028|size72567,length=72567>
##contig=<ID=scaffold4029|size72534,length=72534>
##contig=<ID=scaffold4030|size72524,length=72524>
##contig=<ID=scaffold4031|size161739,length=161739>
##contig=<ID=scaffold4032|size72498,length=72498>
##contig=<ID=scaffold4033|size122109,length=122109>
##contig=<ID=scaffold4034|size72483,length=72483>
##contig=<ID=scaffold4035|size72479,length=72479>
##contig=<ID=scaffold4036|size72475,length=72475>
##contig=<ID=scaffold4037|size72475,length=72475>
##contig=<ID=scaffold4038|size138132,length=138132>
##contig=<ID=scaffold4039|size91529,length=91529>
##contig=<ID=scaffold4040|size72443,length=72443>
##contig=<ID=scaffold4041|size72438,length=72438>
##contig=<ID=scaffold4042|size114424,length=114424>
##contig=<ID=scaffold4043|size72423,length=72423>
##contig=<ID=scaffold4044|size72409,length=72409>
##contig=<ID=scaffold4045|size72405,length=72405>
##contig=<ID=scaffold4046|size107750,length=107750>
##contig=<ID=scaffold4047|size117638,length=117638>
##contig=<ID=scaffold4048|size130981,length=130981>
##contig=<ID=scaffold4049|size119284,length=119284>
##contig=<ID=scaffold4050|size164909,length=164909>
##contig=<ID=scaffold4051|size102797,length=102797>
##contig=<ID=scaffold4052|size72325,length=72325>
##contig=<ID=scaffold4053|size72310,length=72310>
##contig=<ID=scaffold4054|size209355,length=209355>
##contig=<ID=scaffold4055|size121987,length=121987>
##contig=<ID=scaffold4056|size72273,length=72273>
##contig=<ID=scaffold4057|size72261,length=72261>
##contig=<ID=scaffold4058|size177196,length=177196>
##contig=<ID=scaffold4059|size72251,length=72251>
##contig=<ID=scaffold4060|size149854,length=149854>
##contig=<ID=scaffold4061|size169465,length=169465>
##contig=<ID=scaffold4062|size91535,length=91535>
##contig=<ID=scaffold4063|size90886,length=90886>
##contig=<ID=scaffold4064|size72228,length=72228>
##contig=<ID=scaffold4065|size95593,length=95593>
##contig=<ID=scaffold4066|size72208,length=72208>
##contig=<ID=scaffold4067|size137761,length=137761>
##contig=<ID=scaffold4068|size72205,length=72205>
##contig=<ID=scaffold4069|size72187,length=72187>
##contig=<ID=scaffold4070|size105019,length=105019>
##contig=<ID=scaffold4071|size90321,length=90321>
##contig=<ID=scaffold4072|size258553,length=258553>
##contig=<ID=scaffold4073|size113852,length=113852>
##contig=<ID=scaffold4074|size126334,length=126334>
##contig=<ID=scaffold4075|size72136,length=72136>
##contig=<ID=scaffold4076|size181903,length=181903>
##contig=<ID=scaffold4077|size98652,length=98652>
##contig=<ID=scaffold4078|size135379,length=135379>
##contig=<ID=scaffold4079|size122141,length=122141>
##contig=<ID=scaffold4080|size159219,length=159219>
##contig=<ID=scaffold4081|size102160,length=102160>
##contig=<ID=scaffold4082|size131937,length=131937>
##contig=<ID=scaffold4083|size180852,length=180852>
##contig=<ID=scaffold4084|size113835,length=113835>
##contig=<ID=scaffold4085|size161348,length=161348>
##contig=<ID=scaffold4086|size72017,length=72017>
##contig=<ID=scaffold4087|size85010,length=85010>
##contig=<ID=scaffold4088|size125930,length=125930>
##contig=<ID=scaffold4089|size138880,length=138880>
##contig=<ID=scaffold4090|size127743,length=127743>
##contig=<ID=scaffold4091|size71988,length=71988>
##contig=<ID=scaffold4092|size78612,length=78612>
##contig=<ID=scaffold4093|size101280,length=101280>
##contig=<ID=scaffold4094|size100175,length=100175>
##contig=<ID=scaffold4095|size71915,length=71915>
##contig=<ID=scaffold4096|size83628,length=83628>
##contig=<ID=scaffold4097|size77832,length=77832>
##contig=<ID=scaffold4098|size71878,length=71878>
##contig=<ID=scaffold4099|size71865,length=71865>
##contig=<ID=scaffold4100|size71851,length=71851>
##contig=<ID=scaffold4101|size71848,length=71848>
##contig=<ID=scaffold4102|size137941,length=137941>
##contig=<ID=scaffold4103|size91226,length=91226>
##contig=<ID=scaffold4104|size140079,length=140079>
##contig=<ID=scaffold4105|size100901,length=100901>
##contig=<ID=scaffold4106|size102263,length=102263>
##contig=<ID=scaffold4107|size220747,length=220747>
##contig=<ID=scaffold4108|size71787,length=71787>
##contig=<ID=scaffold4109|size82726,length=82726>
##contig=<ID=scaffold4110|size71763,length=71763>
##contig=<ID=scaffold4111|size116259,length=116259>
##contig=<ID=scaffold4112|size85250,length=85250>
##contig=<ID=scaffold4113|size71740,length=71740>
##contig=<ID=scaffold4114|size71734,length=71734>
##contig=<ID=scaffold4115|size194778,length=194778>
##contig=<ID=scaffold4116|size71674,length=71674>
##contig=<ID=scaffold4117|size71668,length=71668>
##contig=<ID=scaffold4118|size71667,length=71667>
##contig=<ID=scaffold4119|size71664,length=71664>
##contig=<ID=scaffold4120|size101524,length=101524>
##contig=<ID=scaffold4121|size102778,length=102778>
##contig=<ID=scaffold4122|size110361,length=110361>
##contig=<ID=scaffold4123|size142502,length=142502>
##contig=<ID=scaffold4124|size158674,length=158674>
##contig=<ID=scaffold4125|size141825,length=141825>
##contig=<ID=scaffold4126|size71606,length=71606>
##contig=<ID=scaffold4127|size140686,length=140686>
##contig=<ID=scaffold4128|size147096,length=147096>
##contig=<ID=scaffold4129|size71592,length=71592>
##contig=<ID=scaffold4130|size133995,length=133995>
##contig=<ID=scaffold4131|size101913,length=101913>
##contig=<ID=scaffold4132|size71586,length=71586>
##contig=<ID=scaffold4133|size128356,length=128356>
##contig=<ID=scaffold4134|size71559,length=71559>
##contig=<ID=scaffold4135|size71537,length=71537>
##contig=<ID=scaffold4136|size88383,length=88383>
##contig=<ID=scaffold4137|size180861,length=180861>
##contig=<ID=scaffold4138|size119295,length=119295>
##contig=<ID=scaffold4139|size84527,length=84527>
##contig=<ID=scaffold4140|size117029,length=117029>
##contig=<ID=scaffold4141|size71466,length=71466>
##contig=<ID=scaffold4142|size191490,length=191490>
##contig=<ID=scaffold4143|size122352,length=122352>
##contig=<ID=scaffold4144|size71449,length=71449>
##contig=<ID=scaffold4145|size225975,length=225975>
##contig=<ID=scaffold4146|size104116,length=104116>
##contig=<ID=scaffold4147|size269938,length=269938>
##contig=<ID=scaffold4148|size81925,length=81925>
##contig=<ID=scaffold4149|size71406,length=71406>
##contig=<ID=scaffold4150|size71364,length=71364>
##contig=<ID=scaffold4151|size180098,length=180098>
##contig=<ID=scaffold4152|size140985,length=140985>
##contig=<ID=scaffold4153|size71319,length=71319>
##contig=<ID=scaffold4154|size104904,length=104904>
##contig=<ID=scaffold4155|size100255,length=100255>
##contig=<ID=scaffold4156|size145428,length=145428>
##contig=<ID=scaffold4157|size71290,length=71290>
##contig=<ID=scaffold4158|size71283,length=71283>
##contig=<ID=scaffold4159|size153054,length=153054>
##contig=<ID=scaffold4160|size113367,length=113367>
##contig=<ID=scaffold4161|size158084,length=158084>
##contig=<ID=scaffold4162|size71203,length=71203>
##contig=<ID=scaffold4163|size136845,length=136845>
##contig=<ID=scaffold4164|size86770,length=86770>
##contig=<ID=scaffold4165|size71178,length=71178>
##contig=<ID=scaffold4166|size147212,length=147212>
##contig=<ID=scaffold4167|size71149,length=71149>
##contig=<ID=scaffold4168|size71133,length=71133>
##contig=<ID=scaffold4169|size71117,length=71117>
##contig=<ID=scaffold4170|size71077,length=71077>
##contig=<ID=scaffold4171|size71075,length=71075>
##contig=<ID=scaffold4172|size71075,length=71075>
##contig=<ID=scaffold4173|size71037,length=71037>
##contig=<ID=scaffold4174|size86771,length=86771>
##contig=<ID=scaffold4175|size115204,length=115204>
##contig=<ID=scaffold4176|size71001,length=71001>
##contig=<ID=scaffold4177|size70991,length=70991>
##contig=<ID=scaffold4178|size70988,length=70988>
##contig=<ID=scaffold4179|size182544,length=182544>
##contig=<ID=scaffold4180|size70974,length=70974>
##contig=<ID=scaffold4181|size84879,length=84879>
##contig=<ID=scaffold4182|size70954,length=70954>
##contig=<ID=scaffold4183|size126038,length=126038>
##contig=<ID=scaffold4184|size188493,length=188493>
##contig=<ID=scaffold4185|size140911,length=140911>
##contig=<ID=scaffold4186|size70888,length=70888>
##contig=<ID=scaffold4187|size97401,length=97401>
##contig=<ID=scaffold4188|size103127,length=103127>
##contig=<ID=scaffold4189|size70870,length=70870>
##contig=<ID=scaffold4190|size70864,length=70864>
##contig=<ID=scaffold4191|size186843,length=186843>
##contig=<ID=scaffold4192|size70848,length=70848>
##contig=<ID=scaffold4193|size70833,length=70833>
##contig=<ID=scaffold4194|size70821,length=70821>
##contig=<ID=scaffold4195|size70797,length=70797>
##contig=<ID=scaffold4196|size70792,length=70792>
##contig=<ID=scaffold4197|size146667,length=146667>
##contig=<ID=scaffold4198|size112046,length=112046>
##contig=<ID=scaffold4199|size70737,length=70737>
##contig=<ID=scaffold4200|size87618,length=87618>
##contig=<ID=scaffold4201|size105310,length=105310>
##contig=<ID=scaffold4202|size70711,length=70711>
##contig=<ID=scaffold4203|size187982,length=187982>
##contig=<ID=scaffold4204|size166015,length=166015>
##contig=<ID=scaffold4205|size182016,length=182016>
##contig=<ID=scaffold4206|size122046,length=122046>
##contig=<ID=scaffold4207|size70671,length=70671>
##contig=<ID=scaffold4208|size144265,length=144265>
##contig=<ID=scaffold4209|size98107,length=98107>
##contig=<ID=scaffold4210|size240854,length=240854>
##contig=<ID=scaffold4211|size89118,length=89118>
##contig=<ID=scaffold4212|size108899,length=108899>
##contig=<ID=scaffold4213|size113958,length=113958>
##contig=<ID=scaffold4214|size166688,length=166688>
##contig=<ID=scaffold4215|size70607,length=70607>
##contig=<ID=scaffold4216|size96510,length=96510>
##contig=<ID=scaffold4217|size70583,length=70583>
##contig=<ID=scaffold4218|size188561,length=188561>
##contig=<ID=scaffold4219|size123039,length=123039>
##contig=<ID=scaffold4220|size70547,length=70547>
##contig=<ID=scaffold4221|size103067,length=103067>
##contig=<ID=scaffold4222|size70540,length=70540>
##contig=<ID=scaffold4223|size195268,length=195268>
##contig=<ID=scaffold4224|size86802,length=86802>
##contig=<ID=scaffold4225|size93507,length=93507>
##contig=<ID=scaffold4226|size70494,length=70494>
##contig=<ID=scaffold4227|size70493,length=70493>
##contig=<ID=scaffold4228|size113607,length=113607>
##contig=<ID=scaffold4229|size70476,length=70476>
##contig=<ID=scaffold4230|size139666,length=139666>
##contig=<ID=scaffold4231|size103503,length=103503>
##contig=<ID=scaffold4232|size70467,length=70467>
##contig=<ID=scaffold4233|size85033,length=85033>
##contig=<ID=scaffold4234|size70448,length=70448>
##contig=<ID=scaffold4235|size70439,length=70439>
##contig=<ID=scaffold4236|size70435,length=70435>
##contig=<ID=scaffold4237|size146422,length=146422>
##contig=<ID=scaffold4238|size70398,length=70398>
##contig=<ID=scaffold4239|size70397,length=70397>
##contig=<ID=scaffold4240|size70394,length=70394>
##contig=<ID=scaffold4241|size70392,length=70392>
##contig=<ID=scaffold4242|size117557,length=117557>
##contig=<ID=scaffold4243|size70364,length=70364>
##contig=<ID=scaffold4244|size158469,length=158469>
##contig=<ID=scaffold4245|size107700,length=107700>
##contig=<ID=scaffold4246|size81035,length=81035>
##contig=<ID=scaffold4247|size78846,length=78846>
##contig=<ID=scaffold4248|size70342,length=70342>
##contig=<ID=scaffold4249|size85453,length=85453>
##contig=<ID=scaffold4250|size70336,length=70336>
##contig=<ID=scaffold4251|size87408,length=87408>
##contig=<ID=scaffold4252|size70331,length=70331>
##contig=<ID=scaffold4253|size132610,length=132610>
##contig=<ID=scaffold4254|size144808,length=144808>
##contig=<ID=scaffold4255|size101155,length=101155>
##contig=<ID=scaffold4256|size154969,length=154969>
##contig=<ID=scaffold4257|size230035,length=230035>
##contig=<ID=scaffold4258|size70288,length=70288>
##contig=<ID=scaffold4259|size121881,length=121881>
##contig=<ID=scaffold4260|size90882,length=90882>
##contig=<ID=scaffold4261|size116251,length=116251>
##contig=<ID=scaffold4262|size242764,length=242764>
##contig=<ID=scaffold4263|size70261,length=70261>
##contig=<ID=scaffold4264|size110210,length=110210>
##contig=<ID=scaffold4265|size70241,length=70241>
##contig=<ID=scaffold4266|size70224,length=70224>
##contig=<ID=scaffold4267|size70219,length=70219>
##contig=<ID=scaffold4268|size132565,length=132565>
##contig=<ID=scaffold4269|size70199,length=70199>
##contig=<ID=scaffold4270|size156849,length=156849>
##contig=<ID=scaffold4271|size70178,length=70178>
##contig=<ID=scaffold4272|size70178,length=70178>
##contig=<ID=scaffold4273|size70175,length=70175>
##contig=<ID=scaffold4274|size70171,length=70171>
##contig=<ID=scaffold4275|size130766,length=130766>
##contig=<ID=scaffold4276|size114793,length=114793>
##contig=<ID=scaffold4277|size70148,length=70148>
##contig=<ID=scaffold4278|size109710,length=109710>
##contig=<ID=scaffold4279|size70134,length=70134>
##contig=<ID=scaffold4280|size137651,length=137651>
##contig=<ID=scaffold4281|size170615,length=170615>
##contig=<ID=scaffold4282|size70084,length=70084>
##contig=<ID=scaffold4283|size70055,length=70055>
##contig=<ID=scaffold4284|size70052,length=70052>
##contig=<ID=scaffold4285|size199951,length=199951>
##contig=<ID=scaffold4286|size174231,length=174231>
##contig=<ID=scaffold4287|size70021,length=70021>
##contig=<ID=scaffold4288|size69999,length=69999>
##contig=<ID=scaffold4289|size87808,length=87808>
##contig=<ID=scaffold4290|size69947,length=69947>
##contig=<ID=scaffold4291|size95845,length=95845>
##contig=<ID=scaffold4292|size110895,length=110895>
##contig=<ID=scaffold4293|size69897,length=69897>
##contig=<ID=scaffold4294|size69895,length=69895>
##contig=<ID=scaffold4295|size69887,length=69887>
##contig=<ID=scaffold4296|size130480,length=130480>
##contig=<ID=scaffold4297|size113782,length=113782>
##contig=<ID=scaffold4298|size135737,length=135737>
##contig=<ID=scaffold4299|size87353,length=87353>
##contig=<ID=scaffold4300|size113025,length=113025>
##contig=<ID=scaffold4301|size69816,length=69816>
##contig=<ID=scaffold4302|size69784,length=69784>
##contig=<ID=scaffold4303|size69777,length=69777>
##contig=<ID=scaffold4304|size69768,length=69768>
##contig=<ID=scaffold4305|size84702,length=84702>
##contig=<ID=scaffold4306|size69723,length=69723>
##contig=<ID=scaffold4307|size69717,length=69717>
##contig=<ID=scaffold4308|size109159,length=109159>
##contig=<ID=scaffold4309|size173217,length=173217>
##contig=<ID=scaffold4310|size69689,length=69689>
##contig=<ID=scaffold4311|size69686,length=69686>
##contig=<ID=scaffold4312|size69665,length=69665>
##contig=<ID=scaffold4313|size69661,length=69661>
##contig=<ID=scaffold4314|size145107,length=145107>
##contig=<ID=scaffold4315|size86550,length=86550>
##contig=<ID=scaffold4316|size77661,length=77661>
##contig=<ID=scaffold4317|size112395,length=112395>
##contig=<ID=scaffold4318|size69628,length=69628>
##contig=<ID=scaffold4319|size69613,length=69613>
##contig=<ID=scaffold4320|size97644,length=97644>
##contig=<ID=scaffold4321|size120443,length=120443>
##contig=<ID=scaffold4322|size93551,length=93551>
##contig=<ID=scaffold4323|size69574,length=69574>
##contig=<ID=scaffold4324|size150199,length=150199>
##contig=<ID=scaffold4325|size69565,length=69565>
##contig=<ID=scaffold4326|size78094,length=78094>
##contig=<ID=scaffold4327|size69519,length=69519>
##contig=<ID=scaffold4328|size69511,length=69511>
##contig=<ID=scaffold4329|size69501,length=69501>
##contig=<ID=scaffold4330|size69481,length=69481>
##contig=<ID=scaffold4331|size69471,length=69471>
##contig=<ID=scaffold4332|size135533,length=135533>
##contig=<ID=scaffold4333|size133517,length=133517>
##contig=<ID=scaffold4334|size124827,length=124827>
##contig=<ID=scaffold4335|size93749,length=93749>
##contig=<ID=scaffold4336|size69442,length=69442>
##contig=<ID=scaffold4337|size69424,length=69424>
##contig=<ID=scaffold4338|size69424,length=69424>
##contig=<ID=scaffold4339|size69423,length=69423>
##contig=<ID=scaffold4340|size131375,length=131375>
##contig=<ID=scaffold4341|size142224,length=142224>
##contig=<ID=scaffold4342|size69401,length=69401>
##contig=<ID=scaffold4343|size161410,length=161410>
##contig=<ID=scaffold4344|size69378,length=69378>
##contig=<ID=scaffold4345|size108481,length=108481>
##contig=<ID=scaffold4346|size101948,length=101948>
##contig=<ID=scaffold4347|size69289,length=69289>
##contig=<ID=scaffold4348|size84847,length=84847>
##contig=<ID=scaffold4349|size69271,length=69271>
##contig=<ID=scaffold4350|size98488,length=98488>
##contig=<ID=scaffold4351|size104517,length=104517>
##contig=<ID=scaffold4352|size143178,length=143178>
##contig=<ID=scaffold4353|size191616,length=191616>
##contig=<ID=scaffold4354|size153558,length=153558>
##contig=<ID=scaffold4355|size182761,length=182761>
##contig=<ID=scaffold4356|size98225,length=98225>
##contig=<ID=scaffold4357|size69216,length=69216>
##contig=<ID=scaffold4358|size123395,length=123395>
##contig=<ID=scaffold4359|size80159,length=80159>
##contig=<ID=scaffold4360|size69205,length=69205>
##contig=<ID=scaffold4361|size69204,length=69204>
##contig=<ID=scaffold4362|size163413,length=163413>
##contig=<ID=scaffold4363|size131057,length=131057>
##contig=<ID=scaffold4364|size69152,length=69152>
##contig=<ID=scaffold4365|size69132,length=69132>
##contig=<ID=scaffold4366|size69132,length=69132>
##contig=<ID=scaffold4367|size111109,length=111109>
##contig=<ID=scaffold4368|size103871,length=103871>
##contig=<ID=scaffold4369|size69085,length=69085>
##contig=<ID=scaffold4370|size69078,length=69078>
##contig=<ID=scaffold4371|size69076,length=69076>
##contig=<ID=scaffold4372|size109182,length=109182>
##contig=<ID=scaffold4373|size69036,length=69036>
##contig=<ID=scaffold4374|size69028,length=69028>
##contig=<ID=scaffold4375|size69011,length=69011>
##contig=<ID=scaffold4376|size153510,length=153510>
##contig=<ID=scaffold4377|size68990,length=68990>
##contig=<ID=scaffold4378|size92789,length=92789>
##contig=<ID=scaffold4379|size68964,length=68964>
##contig=<ID=scaffold4380|size88357,length=88357>
##contig=<ID=scaffold4381|size99302,length=99302>
##contig=<ID=scaffold4382|size110434,length=110434>
##contig=<ID=scaffold4383|size84829,length=84829>
##contig=<ID=scaffold4384|size136806,length=136806>
##contig=<ID=scaffold4385|size86113,length=86113>
##contig=<ID=scaffold4386|size97146,length=97146>
##contig=<ID=scaffold4387|size140843,length=140843>
##contig=<ID=scaffold4388|size196552,length=196552>
##contig=<ID=scaffold4389|size68854,length=68854>
##contig=<ID=scaffold4390|size82843,length=82843>
##contig=<ID=scaffold4391|size109049,length=109049>
##contig=<ID=scaffold4392|size110796,length=110796>
##contig=<ID=scaffold4393|size128607,length=128607>
##contig=<ID=scaffold4394|size68819,length=68819>
##contig=<ID=scaffold4395|size85539,length=85539>
##contig=<ID=scaffold4396|size68817,length=68817>
##contig=<ID=scaffold4397|size130201,length=130201>
##contig=<ID=scaffold4398|size87175,length=87175>
##contig=<ID=scaffold4399|size235530,length=235530>
##contig=<ID=scaffold4400|size68770,length=68770>
##contig=<ID=scaffold4401|size68768,length=68768>
##contig=<ID=scaffold4402|size68761,length=68761>
##contig=<ID=scaffold4403|size175300,length=175300>
##contig=<ID=scaffold4404|size123276,length=123276>
##contig=<ID=scaffold4405|size90947,length=90947>
##contig=<ID=scaffold4406|size68714,length=68714>
##contig=<ID=scaffold4407|size68699,length=68699>
##contig=<ID=scaffold4408|size68696,length=68696>
##contig=<ID=scaffold4409|size85869,length=85869>
##contig=<ID=scaffold4410|size99826,length=99826>
##contig=<ID=scaffold4411|size158096,length=158096>
##contig=<ID=scaffold4412|size68630,length=68630>
##contig=<ID=scaffold4413|size149755,length=149755>
##contig=<ID=scaffold4414|size118966,length=118966>
##contig=<ID=scaffold4415|size68624,length=68624>
##contig=<ID=scaffold4416|size131005,length=131005>
##contig=<ID=scaffold4417|size92422,length=92422>
##contig=<ID=scaffold4418|size138564,length=138564>
##contig=<ID=scaffold4419|size167862,length=167862>
##contig=<ID=scaffold4420|size124321,length=124321>
##contig=<ID=scaffold4421|size170941,length=170941>
##contig=<ID=scaffold4422|size68587,length=68587>
##contig=<ID=scaffold4423|size68579,length=68579>
##contig=<ID=scaffold4424|size135461,length=135461>
##contig=<ID=scaffold4425|size68554,length=68554>
##contig=<ID=scaffold4426|size93635,length=93635>
##contig=<ID=scaffold4427|size122399,length=122399>
##contig=<ID=scaffold4428|size167604,length=167604>
##contig=<ID=scaffold4429|size114305,length=114305>
##contig=<ID=scaffold4430|size122483,length=122483>
##contig=<ID=scaffold4431|size68472,length=68472>
##contig=<ID=scaffold4432|size68469,length=68469>
##contig=<ID=scaffold4433|size135648,length=135648>
##contig=<ID=scaffold4434|size147715,length=147715>
##contig=<ID=scaffold4435|size112992,length=112992>
##contig=<ID=scaffold4436|size159327,length=159327>
##contig=<ID=scaffold4437|size134370,length=134370>
##contig=<ID=scaffold4438|size117572,length=117572>
##contig=<ID=scaffold4439|size128752,length=128752>
##contig=<ID=scaffold4440|size111952,length=111952>
##contig=<ID=scaffold4441|size68388,length=68388>
##contig=<ID=scaffold4442|size68386,length=68386>
##contig=<ID=scaffold4443|size68383,length=68383>
##contig=<ID=scaffold4444|size68383,length=68383>
##contig=<ID=scaffold4445|size133146,length=133146>
##contig=<ID=scaffold4446|size68349,length=68349>
##contig=<ID=scaffold4447|size68338,length=68338>
##contig=<ID=scaffold4448|size84387,length=84387>
##contig=<ID=scaffold4449|size81780,length=81780>
##contig=<ID=scaffold4450|size68315,length=68315>
##contig=<ID=scaffold4451|size148375,length=148375>
##contig=<ID=scaffold4452|size68261,length=68261>
##contig=<ID=scaffold4453|size125584,length=125584>
##contig=<ID=scaffold4454|size109903,length=109903>
##contig=<ID=scaffold4455|size115166,length=115166>
##contig=<ID=scaffold4456|size136135,length=136135>
##contig=<ID=scaffold4457|size90245,length=90245>
##contig=<ID=scaffold4458|size68212,length=68212>
##contig=<ID=scaffold4459|size79009,length=79009>
##contig=<ID=scaffold4460|size68203,length=68203>
##contig=<ID=scaffold4461|size119287,length=119287>
##contig=<ID=scaffold4462|size146464,length=146464>
##contig=<ID=scaffold4463|size68172,length=68172>
##contig=<ID=scaffold4464|size82452,length=82452>
##contig=<ID=scaffold4465|size190156,length=190156>
##contig=<ID=scaffold4466|size68147,length=68147>
##contig=<ID=scaffold4467|size83773,length=83773>
##contig=<ID=scaffold4468|size144975,length=144975>
##contig=<ID=scaffold4469|size116961,length=116961>
##contig=<ID=scaffold4470|size68126,length=68126>
##contig=<ID=scaffold4471|size68106,length=68106>
##contig=<ID=scaffold4472|size68097,length=68097>
##contig=<ID=scaffold4473|size202698,length=202698>
##contig=<ID=scaffold4474|size68088,length=68088>
##contig=<ID=scaffold4475|size101892,length=101892>
##contig=<ID=scaffold4476|size68079,length=68079>
##contig=<ID=scaffold4477|size68072,length=68072>
##contig=<ID=scaffold4478|size197699,length=197699>
##contig=<ID=scaffold4479|size153413,length=153413>
##contig=<ID=scaffold4480|size68028,length=68028>
##contig=<ID=scaffold4481|size259415,length=259415>
##contig=<ID=scaffold4482|size68023,length=68023>
##contig=<ID=scaffold4483|size99485,length=99485>
##contig=<ID=scaffold4484|size92103,length=92103>
##contig=<ID=scaffold4485|size144309,length=144309>
##contig=<ID=scaffold4486|size67981,length=67981>
##contig=<ID=scaffold4487|size206931,length=206931>
##contig=<ID=scaffold4488|size84153,length=84153>
##contig=<ID=scaffold4489|size67953,length=67953>
##contig=<ID=scaffold4490|size173946,length=173946>
##contig=<ID=scaffold4491|size89671,length=89671>
##contig=<ID=scaffold4492|size92059,length=92059>
##contig=<ID=scaffold4493|size67879,length=67879>
##contig=<ID=scaffold4494|size67875,length=67875>
##contig=<ID=scaffold4495|size90106,length=90106>
##contig=<ID=scaffold4496|size140086,length=140086>
##contig=<ID=scaffold4497|size67867,length=67867>
##contig=<ID=scaffold4498|size67858,length=67858>
##contig=<ID=scaffold4499|size67834,length=67834>
##contig=<ID=scaffold4500|size109838,length=109838>
##contig=<ID=scaffold4501|size88405,length=88405>
##contig=<ID=scaffold4502|size110230,length=110230>
##contig=<ID=scaffold4503|size67812,length=67812>
##contig=<ID=scaffold4504|size77381,length=77381>
##contig=<ID=scaffold4505|size150176,length=150176>
##contig=<ID=scaffold4506|size67783,length=67783>
##contig=<ID=scaffold4507|size80223,length=80223>
##contig=<ID=scaffold4508|size67780,length=67780>
##contig=<ID=scaffold4509|size200052,length=200052>
##contig=<ID=scaffold4510|size67748,length=67748>
##contig=<ID=scaffold4511|size141285,length=141285>
##contig=<ID=scaffold4512|size67726,length=67726>
##contig=<ID=scaffold4513|size67707,length=67707>
##contig=<ID=scaffold4514|size67694,length=67694>
##contig=<ID=scaffold4515|size152573,length=152573>
##contig=<ID=scaffold4516|size67679,length=67679>
##contig=<ID=scaffold4517|size117257,length=117257>
##contig=<ID=scaffold4518|size67654,length=67654>
##contig=<ID=scaffold4519|size135131,length=135131>
##contig=<ID=scaffold4520|size128633,length=128633>
##contig=<ID=scaffold4521|size67632,length=67632>
##contig=<ID=scaffold4522|size67624,length=67624>
##contig=<ID=scaffold4523|size67621,length=67621>
##contig=<ID=scaffold4524|size192886,length=192886>
##contig=<ID=scaffold4525|size67620,length=67620>
##contig=<ID=scaffold4526|size80206,length=80206>
##contig=<ID=scaffold4527|size67577,length=67577>
##contig=<ID=scaffold4528|size127035,length=127035>
##contig=<ID=scaffold4529|size78328,length=78328>
##contig=<ID=scaffold4530|size67537,length=67537>
##contig=<ID=scaffold4531|size67503,length=67503>
##contig=<ID=scaffold4532|size67501,length=67501>
##contig=<ID=scaffold4533|size67490,length=67490>
##contig=<ID=scaffold4534|size67475,length=67475>
##contig=<ID=scaffold4535|size85538,length=85538>
##contig=<ID=scaffold4536|size67448,length=67448>
##contig=<ID=scaffold4537|size67432,length=67432>
##contig=<ID=scaffold4538|size67406,length=67406>
##contig=<ID=scaffold4539|size105800,length=105800>
##contig=<ID=scaffold4540|size96582,length=96582>
##contig=<ID=scaffold4541|size67368,length=67368>
##contig=<ID=scaffold4542|size199157,length=199157>
##contig=<ID=scaffold4543|size98900,length=98900>
##contig=<ID=scaffold4544|size79723,length=79723>
##contig=<ID=scaffold4545|size157616,length=157616>
##contig=<ID=scaffold4546|size67323,length=67323>
##contig=<ID=scaffold4547|size67296,length=67296>
##contig=<ID=scaffold4548|size67285,length=67285>
##contig=<ID=scaffold4549|size67277,length=67277>
##contig=<ID=scaffold4550|size136462,length=136462>
##contig=<ID=scaffold4551|size185895,length=185895>
##contig=<ID=scaffold4552|size151255,length=151255>
##contig=<ID=scaffold4553|size79757,length=79757>
##contig=<ID=scaffold4554|size216405,length=216405>
##contig=<ID=scaffold4555|size67242,length=67242>
##contig=<ID=scaffold4556|size193576,length=193576>
##contig=<ID=scaffold4557|size152596,length=152596>
##contig=<ID=scaffold4558|size95686,length=95686>
##contig=<ID=scaffold4559|size67222,length=67222>
##contig=<ID=scaffold4560|size123745,length=123745>
##contig=<ID=scaffold4561|size96295,length=96295>
##contig=<ID=scaffold4562|size67182,length=67182>
##contig=<ID=scaffold4563|size204317,length=204317>
##contig=<ID=scaffold4564|size67175,length=67175>
##contig=<ID=scaffold4565|size67172,length=67172>
##contig=<ID=scaffold4566|size115046,length=115046>
##contig=<ID=scaffold4567|size67143,length=67143>
##contig=<ID=scaffold4568|size91177,length=91177>
##contig=<ID=scaffold4569|size89396,length=89396>
##contig=<ID=scaffold4570|size112968,length=112968>
##contig=<ID=scaffold4571|size67083,length=67083>
##contig=<ID=scaffold4572|size145658,length=145658>
##contig=<ID=scaffold4573|size130422,length=130422>
##contig=<ID=scaffold4574|size67064,length=67064>
##contig=<ID=scaffold4575|size67040,length=67040>
##contig=<ID=scaffold4576|size67038,length=67038>
##contig=<ID=scaffold4577|size113678,length=113678>
##contig=<ID=scaffold4578|size112992,length=112992>
##contig=<ID=scaffold4579|size66963,length=66963>
##contig=<ID=scaffold4580|size66943,length=66943>
##contig=<ID=scaffold4581|size168816,length=168816>
##contig=<ID=scaffold4582|size109441,length=109441>
##contig=<ID=scaffold4583|size117261,length=117261>
##contig=<ID=scaffold4584|size129256,length=129256>
##contig=<ID=scaffold4585|size194987,length=194987>
##contig=<ID=scaffold4586|size81582,length=81582>
##contig=<ID=scaffold4587|size119480,length=119480>
##contig=<ID=scaffold4588|size66896,length=66896>
##contig=<ID=scaffold4589|size66885,length=66885>
##contig=<ID=scaffold4590|size115197,length=115197>
##contig=<ID=scaffold4591|size74242,length=74242>
##contig=<ID=scaffold4592|size66865,length=66865>
##contig=<ID=scaffold4593|size167952,length=167952>
##contig=<ID=scaffold4594|size206587,length=206587>
##contig=<ID=scaffold4595|size66838,length=66838>
##contig=<ID=scaffold4596|size104643,length=104643>
##contig=<ID=scaffold4597|size66826,length=66826>
##contig=<ID=scaffold4598|size66824,length=66824>
##contig=<ID=scaffold4599|size152512,length=152512>
##contig=<ID=scaffold4600|size66815,length=66815>
##contig=<ID=scaffold4601|size66804,length=66804>
##contig=<ID=scaffold4602|size66804,length=66804>
##contig=<ID=scaffold4603|size66799,length=66799>
##contig=<ID=scaffold4604|size105921,length=105921>
##contig=<ID=scaffold4605|size135517,length=135517>
##contig=<ID=scaffold4606|size94839,length=94839>
##contig=<ID=scaffold4607|size257860,length=257860>
##contig=<ID=scaffold4608|size66730,length=66730>
##contig=<ID=scaffold4609|size66718,length=66718>
##contig=<ID=scaffold4610|size66712,length=66712>
##contig=<ID=scaffold4611|size85005,length=85005>
##contig=<ID=scaffold4612|size88800,length=88800>
##contig=<ID=scaffold4613|size130470,length=130470>
##contig=<ID=scaffold4614|size66670,length=66670>
##contig=<ID=scaffold4615|size314089,length=314089>
##contig=<ID=scaffold4616|size88575,length=88575>
##contig=<ID=scaffold4617|size66602,length=66602>
##contig=<ID=scaffold4618|size81874,length=81874>
##contig=<ID=scaffold4619|size66584,length=66584>
##contig=<ID=scaffold4620|size66579,length=66579>
##contig=<ID=scaffold4621|size112369,length=112369>
##contig=<ID=scaffold4622|size106284,length=106284>
##contig=<ID=scaffold4623|size66535,length=66535>
##contig=<ID=scaffold4624|size137010,length=137010>
##contig=<ID=scaffold4625|size66477,length=66477>
##contig=<ID=scaffold4626|size149477,length=149477>
##contig=<ID=scaffold4627|size87049,length=87049>
##contig=<ID=scaffold4628|size87169,length=87169>
##contig=<ID=scaffold4629|size66429,length=66429>
##contig=<ID=scaffold4630|size66424,length=66424>
##contig=<ID=scaffold4631|size171186,length=171186>
##contig=<ID=scaffold4632|size66389,length=66389>
##contig=<ID=scaffold4633|size121936,length=121936>
##contig=<ID=scaffold4634|size92523,length=92523>
##contig=<ID=scaffold4635|size92714,length=92714>
##contig=<ID=scaffold4636|size66343,length=66343>
##contig=<ID=scaffold4637|size150844,length=150844>
##contig=<ID=scaffold4638|size92521,length=92521>
##contig=<ID=scaffold4639|size99215,length=99215>
##contig=<ID=scaffold4640|size114671,length=114671>
##contig=<ID=scaffold4641|size111236,length=111236>
##contig=<ID=scaffold4642|size66218,length=66218>
##contig=<ID=scaffold4643|size129574,length=129574>
##contig=<ID=scaffold4644|size66205,length=66205>
##contig=<ID=scaffold4645|size178414,length=178414>
##contig=<ID=scaffold4646|size66185,length=66185>
##contig=<ID=scaffold4647|size66183,length=66183>
##contig=<ID=scaffold4648|size118986,length=118986>
##contig=<ID=scaffold4649|size66160,length=66160>
##contig=<ID=scaffold4650|size66156,length=66156>
##contig=<ID=scaffold4651|size66144,length=66144>
##contig=<ID=scaffold4652|size105363,length=105363>
##contig=<ID=scaffold4653|size143538,length=143538>
##contig=<ID=scaffold4654|size66101,length=66101>
##contig=<ID=scaffold4655|size66088,length=66088>
##contig=<ID=scaffold4656|size157799,length=157799>
##contig=<ID=scaffold4657|size89467,length=89467>
##contig=<ID=scaffold4658|size109318,length=109318>
##contig=<ID=scaffold4659|size66068,length=66068>
##contig=<ID=scaffold4660|size85651,length=85651>
##contig=<ID=scaffold4661|size66062,length=66062>
##contig=<ID=scaffold4662|size66055,length=66055>
##contig=<ID=scaffold4663|size163885,length=163885>
##contig=<ID=scaffold4664|size144627,length=144627>
##contig=<ID=scaffold4665|size121852,length=121852>
##contig=<ID=scaffold4666|size86579,length=86579>
##contig=<ID=scaffold4667|size99050,length=99050>
##contig=<ID=scaffold4668|size197402,length=197402>
##contig=<ID=scaffold4669|size66004,length=66004>
##contig=<ID=scaffold4670|size86909,length=86909>
##contig=<ID=scaffold4671|size65997,length=65997>
##contig=<ID=scaffold4672|size195439,length=195439>
##contig=<ID=scaffold4673|size101234,length=101234>
##contig=<ID=scaffold4674|size65982,length=65982>
##contig=<ID=scaffold4675|size159292,length=159292>
##contig=<ID=scaffold4676|size89064,length=89064>
##contig=<ID=scaffold4677|size131544,length=131544>
##contig=<ID=scaffold4678|size112366,length=112366>
##contig=<ID=scaffold4679|size173293,length=173293>
##contig=<ID=scaffold4680|size65915,length=65915>
##contig=<ID=scaffold4681|size152784,length=152784>
##contig=<ID=scaffold4682|size186406,length=186406>
##contig=<ID=scaffold4683|size107925,length=107925>
##contig=<ID=scaffold4684|size111124,length=111124>
##contig=<ID=scaffold4685|size65859,length=65859>
##contig=<ID=scaffold4686|size104980,length=104980>
##contig=<ID=scaffold4687|size65839,length=65839>
##contig=<ID=scaffold4688|size102830,length=102830>
##contig=<ID=scaffold4689|size91476,length=91476>
##contig=<ID=scaffold4690|size65791,length=65791>
##contig=<ID=scaffold4691|size150772,length=150772>
##contig=<ID=scaffold4692|size65783,length=65783>
##contig=<ID=scaffold4693|size113396,length=113396>
##contig=<ID=scaffold4694|size102411,length=102411>
##contig=<ID=scaffold4695|size176073,length=176073>
##contig=<ID=scaffold4696|size65723,length=65723>
##contig=<ID=scaffold4697|size160581,length=160581>
##contig=<ID=scaffold4698|size103704,length=103704>
##contig=<ID=scaffold4699|size65685,length=65685>
##contig=<ID=scaffold4700|size81973,length=81973>
##contig=<ID=scaffold4701|size147346,length=147346>
##contig=<ID=scaffold4702|size65615,length=65615>
##contig=<ID=scaffold4703|size148825,length=148825>
##contig=<ID=scaffold4704|size65589,length=65589>
##contig=<ID=scaffold4705|size107288,length=107288>
##contig=<ID=scaffold4706|size113902,length=113902>
##contig=<ID=scaffold4707|size65509,length=65509>
##contig=<ID=scaffold4708|size140025,length=140025>
##contig=<ID=scaffold4709|size65496,length=65496>
##contig=<ID=scaffold4710|size123841,length=123841>
##contig=<ID=scaffold4711|size131354,length=131354>
##contig=<ID=scaffold4712|size92786,length=92786>
##contig=<ID=scaffold4713|size146327,length=146327>
##contig=<ID=scaffold4714|size65387,length=65387>
##contig=<ID=scaffold4715|size154169,length=154169>
##contig=<ID=scaffold4716|size65370,length=65370>
##contig=<ID=scaffold4717|size142678,length=142678>
##contig=<ID=scaffold4718|size65361,length=65361>
##contig=<ID=scaffold4719|size195833,length=195833>
##contig=<ID=scaffold4720|size174344,length=174344>
##contig=<ID=scaffold4721|size65345,length=65345>
##contig=<ID=scaffold4722|size240932,length=240932>
##contig=<ID=scaffold4723|size112907,length=112907>
##contig=<ID=scaffold4724|size65313,length=65313>
##contig=<ID=scaffold4725|size212881,length=212881>
##contig=<ID=scaffold4726|size85232,length=85232>
##contig=<ID=scaffold4727|size65247,length=65247>
##contig=<ID=scaffold4728|size112065,length=112065>
##contig=<ID=scaffold4729|size65230,length=65230>
##contig=<ID=scaffold4730|size150408,length=150408>
##contig=<ID=scaffold4731|size141069,length=141069>
##contig=<ID=scaffold4732|size83356,length=83356>
##contig=<ID=scaffold4733|size65206,length=65206>
##contig=<ID=scaffold4734|size65206,length=65206>
##contig=<ID=scaffold4735|size84016,length=84016>
##contig=<ID=scaffold4736|size65184,length=65184>
##contig=<ID=scaffold4737|size65174,length=65174>
##contig=<ID=scaffold4738|size168119,length=168119>
##contig=<ID=scaffold4739|size65165,length=65165>
##contig=<ID=scaffold4740|size65163,length=65163>
##contig=<ID=scaffold4741|size125085,length=125085>
##contig=<ID=scaffold4742|size65140,length=65140>
##contig=<ID=scaffold4743|size116923,length=116923>
##contig=<ID=scaffold4744|size65125,length=65125>
##contig=<ID=scaffold4745|size89496,length=89496>
##contig=<ID=scaffold4746|size65108,length=65108>
##contig=<ID=scaffold4747|size65103,length=65103>
##contig=<ID=scaffold4748|size65096,length=65096>
##contig=<ID=scaffold4749|size72418,length=72418>
##contig=<ID=scaffold4750|size65095,length=65095>
##contig=<ID=scaffold4751|size120166,length=120166>
##contig=<ID=scaffold4752|size129044,length=129044>
##contig=<ID=scaffold4753|size124855,length=124855>
##contig=<ID=scaffold4754|size65065,length=65065>
##contig=<ID=scaffold4755|size80111,length=80111>
##contig=<ID=scaffold4756|size150552,length=150552>
##contig=<ID=scaffold4757|size65052,length=65052>
##contig=<ID=scaffold4758|size65038,length=65038>
##contig=<ID=scaffold4759|size92905,length=92905>
##contig=<ID=scaffold4760|size205847,length=205847>
##contig=<ID=scaffold4761|size106068,length=106068>
##contig=<ID=scaffold4762|size65012,length=65012>
##contig=<ID=scaffold4763|size64999,length=64999>
##contig=<ID=scaffold4764|size64987,length=64987>
##contig=<ID=scaffold4765|size344516,length=344516>
##contig=<ID=scaffold4766|size64970,length=64970>
##contig=<ID=scaffold4767|size147126,length=147126>
##contig=<ID=scaffold4768|size64952,length=64952>
##contig=<ID=scaffold4769|size206919,length=206919>
##contig=<ID=scaffold4770|size124764,length=124764>
##contig=<ID=scaffold4771|size89286,length=89286>
##contig=<ID=scaffold4772|size80369,length=80369>
##contig=<ID=scaffold4773|size99235,length=99235>
##contig=<ID=scaffold4774|size138514,length=138514>
##contig=<ID=scaffold4775|size168264,length=168264>
##contig=<ID=scaffold4776|size64906,length=64906>
##contig=<ID=scaffold4777|size89194,length=89194>
##contig=<ID=scaffold4778|size178960,length=178960>
##contig=<ID=scaffold4779|size64878,length=64878>
##contig=<ID=scaffold4780|size84937,length=84937>
##contig=<ID=scaffold4781|size64877,length=64877>
##contig=<ID=scaffold4782|size64865,length=64865>
##contig=<ID=scaffold4783|size64862,length=64862>
##contig=<ID=scaffold4784|size110696,length=110696>
##contig=<ID=scaffold4785|size64854,length=64854>
##contig=<ID=scaffold4786|size92218,length=92218>
##contig=<ID=scaffold4787|size115255,length=115255>
##contig=<ID=scaffold4788|size86203,length=86203>
##contig=<ID=scaffold4789|size78831,length=78831>
##contig=<ID=scaffold4790|size98047,length=98047>
##contig=<ID=scaffold4791|size185771,length=185771>
##contig=<ID=scaffold4792|size64724,length=64724>
##contig=<ID=scaffold4793|size129496,length=129496>
##contig=<ID=scaffold4794|size64720,length=64720>
##contig=<ID=scaffold4795|size128899,length=128899>
##contig=<ID=scaffold4796|size107571,length=107571>
##contig=<ID=scaffold4797|size110320,length=110320>
##contig=<ID=scaffold4798|size90546,length=90546>
##contig=<ID=scaffold4799|size148529,length=148529>
##contig=<ID=scaffold4800|size171772,length=171772>
##contig=<ID=scaffold4801|size64678,length=64678>
##contig=<ID=scaffold4802|size82036,length=82036>
##contig=<ID=scaffold4803|size64662,length=64662>
##contig=<ID=scaffold4804|size155183,length=155183>
##contig=<ID=scaffold4805|size64653,length=64653>
##contig=<ID=scaffold4806|size195454,length=195454>
##contig=<ID=scaffold4807|size64648,length=64648>
##contig=<ID=scaffold4808|size64646,length=64646>
##contig=<ID=scaffold4809|size145212,length=145212>
##contig=<ID=scaffold4810|size64542,length=64542>
##contig=<ID=scaffold4811|size64540,length=64540>
##contig=<ID=scaffold4812|size107592,length=107592>
##contig=<ID=scaffold4813|size115661,length=115661>
##contig=<ID=scaffold4814|size156846,length=156846>
##contig=<ID=scaffold4815|size64515,length=64515>
##contig=<ID=scaffold4816|size137147,length=137147>
##contig=<ID=scaffold4817|size64502,length=64502>
##contig=<ID=scaffold4818|size120555,length=120555>
##contig=<ID=scaffold4819|size77572,length=77572>
##contig=<ID=scaffold4820|size64485,length=64485>
##contig=<ID=scaffold4821|size64479,length=64479>
##contig=<ID=scaffold4822|size94810,length=94810>
##contig=<ID=scaffold4823|size64464,length=64464>
##contig=<ID=scaffold4824|size89284,length=89284>
##contig=<ID=scaffold4825|size64449,length=64449>
##contig=<ID=scaffold4826|size64426,length=64426>
##contig=<ID=scaffold4827|size64418,length=64418>
##contig=<ID=scaffold4828|size64417,length=64417>
##contig=<ID=scaffold4829|size64397,length=64397>
##contig=<ID=scaffold4830|size119931,length=119931>
##contig=<ID=scaffold4831|size64385,length=64385>
##contig=<ID=scaffold4832|size163986,length=163986>
##contig=<ID=scaffold4833|size64355,length=64355>
##contig=<ID=scaffold4834|size98733,length=98733>
##contig=<ID=scaffold4835|size183846,length=183846>
##contig=<ID=scaffold4836|size83094,length=83094>
##contig=<ID=scaffold4837|size109224,length=109224>
##contig=<ID=scaffold4838|size73434,length=73434>
##contig=<ID=scaffold4839|size177978,length=177978>
##contig=<ID=scaffold4840|size159740,length=159740>
##contig=<ID=scaffold4841|size64229,length=64229>
##contig=<ID=scaffold4842|size77484,length=77484>
##contig=<ID=scaffold4843|size74068,length=74068>
##contig=<ID=scaffold4844|size117122,length=117122>
##contig=<ID=scaffold4845|size64163,length=64163>
##contig=<ID=scaffold4846|size150069,length=150069>
##contig=<ID=scaffold4847|size64143,length=64143>
##contig=<ID=scaffold4848|size64103,length=64103>
##contig=<ID=scaffold4849|size64088,length=64088>
##contig=<ID=scaffold4850|size86629,length=86629>
##contig=<ID=scaffold4851|size105071,length=105071>
##contig=<ID=scaffold4852|size105448,length=105448>
##contig=<ID=scaffold4853|size64080,length=64080>
##contig=<ID=scaffold4854|size64078,length=64078>
##contig=<ID=scaffold4855|size145599,length=145599>
##contig=<ID=scaffold4856|size171180,length=171180>
##contig=<ID=scaffold4857|size64060,length=64060>
##contig=<ID=scaffold4858|size166081,length=166081>
##contig=<ID=scaffold4859|size77810,length=77810>
##contig=<ID=scaffold4860|size107455,length=107455>
##contig=<ID=scaffold4861|size172480,length=172480>
##contig=<ID=scaffold4862|size77470,length=77470>
##contig=<ID=scaffold4863|size64021,length=64021>
##contig=<ID=scaffold4864|size168148,length=168148>
##contig=<ID=scaffold4865|size132635,length=132635>
##contig=<ID=scaffold4866|size93618,length=93618>
##contig=<ID=scaffold4867|size83105,length=83105>
##contig=<ID=scaffold4868|size217169,length=217169>
##contig=<ID=scaffold4869|size63983,length=63983>
##contig=<ID=scaffold4870|size90196,length=90196>
##contig=<ID=scaffold4871|size63975,length=63975>
##contig=<ID=scaffold4872|size63964,length=63964>
##contig=<ID=scaffold4873|size63959,length=63959>
##contig=<ID=scaffold4874|size77690,length=77690>
##contig=<ID=scaffold4875|size154609,length=154609>
##contig=<ID=scaffold4876|size63930,length=63930>
##contig=<ID=scaffold4877|size63918,length=63918>
##contig=<ID=scaffold4878|size112977,length=112977>
##contig=<ID=scaffold4879|size63905,length=63905>
##contig=<ID=scaffold4880|size71311,length=71311>
##contig=<ID=scaffold4881|size75636,length=75636>
##contig=<ID=scaffold4882|size63897,length=63897>
##contig=<ID=scaffold4883|size63896,length=63896>
##contig=<ID=scaffold4884|size75418,length=75418>
##contig=<ID=scaffold4885|size99143,length=99143>
##contig=<ID=scaffold4886|size63881,length=63881>
##contig=<ID=scaffold4887|size75688,length=75688>
##contig=<ID=scaffold4888|size151641,length=151641>
##contig=<ID=scaffold4889|size169229,length=169229>
##contig=<ID=scaffold4890|size73996,length=73996>
##contig=<ID=scaffold4891|size63850,length=63850>
##contig=<ID=scaffold4892|size134160,length=134160>
##contig=<ID=scaffold4893|size78962,length=78962>
##contig=<ID=scaffold4894|size63837,length=63837>
##contig=<ID=scaffold4895|size63826,length=63826>
##contig=<ID=scaffold4896|size63808,length=63808>
##contig=<ID=scaffold4897|size63734,length=63734>
##contig=<ID=scaffold4898|size63725,length=63725>
##contig=<ID=scaffold4899|size63725,length=63725>
##contig=<ID=scaffold4900|size63691,length=63691>
##contig=<ID=scaffold4901|size102217,length=102217>
##contig=<ID=scaffold4902|size97413,length=97413>
##contig=<ID=scaffold4903|size63670,length=63670>
##contig=<ID=scaffold4904|size63643,length=63643>
##contig=<ID=scaffold4905|size63629,length=63629>
##contig=<ID=scaffold4906|size63615,length=63615>
##contig=<ID=scaffold4907|size63609,length=63609>
##contig=<ID=scaffold4908|size89090,length=89090>
##contig=<ID=scaffold4909|size63576,length=63576>
##contig=<ID=scaffold4910|size91075,length=91075>
##contig=<ID=scaffold4911|size63562,length=63562>
##contig=<ID=scaffold4912|size63555,length=63555>
##contig=<ID=scaffold4913|size130114,length=130114>
##contig=<ID=scaffold4914|size63546,length=63546>
##contig=<ID=scaffold4915|size67550,length=67550>
##contig=<ID=scaffold4916|size75420,length=75420>
##contig=<ID=scaffold4917|size106096,length=106096>
##contig=<ID=scaffold4918|size90178,length=90178>
##contig=<ID=scaffold4919|size114959,length=114959>
##contig=<ID=scaffold4920|size75845,length=75845>
##contig=<ID=scaffold4921|size63515,length=63515>
##contig=<ID=scaffold4922|size63498,length=63498>
##contig=<ID=scaffold4923|size63490,length=63490>
##contig=<ID=scaffold4924|size63479,length=63479>
##contig=<ID=scaffold4925|size63471,length=63471>
##contig=<ID=scaffold4926|size63471,length=63471>
##contig=<ID=scaffold4927|size127886,length=127886>
##contig=<ID=scaffold4928|size63456,length=63456>
##contig=<ID=scaffold4929|size63456,length=63456>
##contig=<ID=scaffold4930|size63455,length=63455>
##contig=<ID=scaffold4931|size63453,length=63453>
##contig=<ID=scaffold4932|size193286,length=193286>
##contig=<ID=scaffold4933|size121232,length=121232>
##contig=<ID=scaffold4934|size142218,length=142218>
##contig=<ID=scaffold4935|size87509,length=87509>
##contig=<ID=scaffold4936|size175691,length=175691>
##contig=<ID=scaffold4937|size102377,length=102377>
##contig=<ID=scaffold4938|size92729,length=92729>
##contig=<ID=scaffold4939|size76724,length=76724>
##contig=<ID=scaffold4940|size127536,length=127536>
##contig=<ID=scaffold4941|size112452,length=112452>
##contig=<ID=scaffold4942|size114134,length=114134>
##contig=<ID=scaffold4943|size115742,length=115742>
##contig=<ID=scaffold4944|size109700,length=109700>
##contig=<ID=scaffold4945|size116531,length=116531>
##contig=<ID=scaffold4946|size63296,length=63296>
##contig=<ID=scaffold4947|size178171,length=178171>
##contig=<ID=scaffold4948|size63280,length=63280>
##contig=<ID=scaffold4949|size156627,length=156627>
##contig=<ID=scaffold4950|size125419,length=125419>
##contig=<ID=scaffold4951|size63260,length=63260>
##contig=<ID=scaffold4952|size108479,length=108479>
##contig=<ID=scaffold4953|size141908,length=141908>
##contig=<ID=scaffold4954|size100624,length=100624>
##contig=<ID=scaffold4955|size105621,length=105621>
##contig=<ID=scaffold4956|size63219,length=63219>
##contig=<ID=scaffold4957|size63216,length=63216>
##contig=<ID=scaffold4958|size63206,length=63206>
##contig=<ID=scaffold4959|size120510,length=120510>
##contig=<ID=scaffold4960|size63204,length=63204>
##contig=<ID=scaffold4961|size105361,length=105361>
##contig=<ID=scaffold4962|size63182,length=63182>
##contig=<ID=scaffold4963|size118241,length=118241>
##contig=<ID=scaffold4964|size63163,length=63163>
##contig=<ID=scaffold4965|size72128,length=72128>
##contig=<ID=scaffold4966|size185119,length=185119>
##contig=<ID=scaffold4967|size63134,length=63134>
##contig=<ID=scaffold4968|size203983,length=203983>
##contig=<ID=scaffold4969|size108270,length=108270>
##contig=<ID=scaffold4970|size63109,length=63109>
##contig=<ID=scaffold4971|size122922,length=122922>
##contig=<ID=scaffold4972|size117743,length=117743>
##contig=<ID=scaffold4973|size159074,length=159074>
##contig=<ID=scaffold4974|size99064,length=99064>
##contig=<ID=scaffold4975|size200988,length=200988>
##contig=<ID=scaffold4976|size211214,length=211214>
##contig=<ID=scaffold4977|size94016,length=94016>
##contig=<ID=scaffold4978|size74127,length=74127>
##contig=<ID=scaffold4979|size137711,length=137711>
##contig=<ID=scaffold4980|size69331,length=69331>
##contig=<ID=scaffold4981|size77121,length=77121>
##contig=<ID=scaffold4982|size83135,length=83135>
##contig=<ID=scaffold4983|size62967,length=62967>
##contig=<ID=scaffold4984|size118909,length=118909>
##contig=<ID=scaffold4985|size76698,length=76698>
##contig=<ID=scaffold4986|size108329,length=108329>
##contig=<ID=scaffold4987|size103093,length=103093>
##contig=<ID=scaffold4988|size62928,length=62928>
##contig=<ID=scaffold4989|size62925,length=62925>
##contig=<ID=scaffold4990|size62922,length=62922>
##contig=<ID=scaffold4991|size79642,length=79642>
##contig=<ID=scaffold4992|size179827,length=179827>
##contig=<ID=scaffold4993|size62872,length=62872>
##contig=<ID=scaffold4994|size96166,length=96166>
##contig=<ID=scaffold4995|size83202,length=83202>
##contig=<ID=scaffold4996|size62860,length=62860>
##contig=<ID=scaffold4997|size102300,length=102300>
##contig=<ID=scaffold4998|size62836,length=62836>
##contig=<ID=scaffold4999|size62833,length=62833>
##contig=<ID=scaffold5000|size106566,length=106566>
##contig=<ID=scaffold5001|size62795,length=62795>
##contig=<ID=scaffold5002|size96732,length=96732>
##contig=<ID=scaffold5003|size81410,length=81410>
##contig=<ID=scaffold5004|size94559,length=94559>
##contig=<ID=scaffold5005|size62762,length=62762>
##contig=<ID=scaffold5006|size62762,length=62762>
##contig=<ID=scaffold5007|size71573,length=71573>
##contig=<ID=scaffold5008|size202696,length=202696>
##contig=<ID=scaffold5009|size125620,length=125620>
##contig=<ID=scaffold5010|size106093,length=106093>
##contig=<ID=scaffold5011|size62741,length=62741>
##contig=<ID=scaffold5012|size152364,length=152364>
##contig=<ID=scaffold5013|size62713,length=62713>
##contig=<ID=scaffold5014|size62702,length=62702>
##contig=<ID=scaffold5015|size97603,length=97603>
##contig=<ID=scaffold5016|size62685,length=62685>
##contig=<ID=scaffold5017|size62684,length=62684>
##contig=<ID=scaffold5018|size73732,length=73732>
##contig=<ID=scaffold5019|size62667,length=62667>
##contig=<ID=scaffold5020|size62638,length=62638>
##contig=<ID=scaffold5021|size90904,length=90904>
##contig=<ID=scaffold5022|size75128,length=75128>
##contig=<ID=scaffold5023|size62619,length=62619>
##contig=<ID=scaffold5024|size62618,length=62618>
##contig=<ID=scaffold5025|size62617,length=62617>
##contig=<ID=scaffold5026|size62612,length=62612>
##contig=<ID=scaffold5027|size97772,length=97772>
##contig=<ID=scaffold5028|size78029,length=78029>
##contig=<ID=scaffold5029|size62583,length=62583>
##contig=<ID=scaffold5030|size176152,length=176152>
##contig=<ID=scaffold5031|size62562,length=62562>
##contig=<ID=scaffold5032|size79504,length=79504>
##contig=<ID=scaffold5033|size62549,length=62549>
##contig=<ID=scaffold5034|size66481,length=66481>
##contig=<ID=scaffold5035|size107448,length=107448>
##contig=<ID=scaffold5036|size62538,length=62538>
##contig=<ID=scaffold5037|size62538,length=62538>
##contig=<ID=scaffold5038|size62534,length=62534>
##contig=<ID=scaffold5039|size62527,length=62527>
##contig=<ID=scaffold5040|size62518,length=62518>
##contig=<ID=scaffold5041|size188799,length=188799>
##contig=<ID=scaffold5042|size62509,length=62509>
##contig=<ID=scaffold5043|size62495,length=62495>
##contig=<ID=scaffold5044|size84001,length=84001>
##contig=<ID=scaffold5045|size62487,length=62487>
##contig=<ID=scaffold5046|size228073,length=228073>
##contig=<ID=scaffold5047|size126357,length=126357>
##contig=<ID=scaffold5048|size111323,length=111323>
##contig=<ID=scaffold5049|size129089,length=129089>
##contig=<ID=scaffold5050|size86062,length=86062>
##contig=<ID=scaffold5051|size79781,length=79781>
##contig=<ID=scaffold5052|size62412,length=62412>
##contig=<ID=scaffold5053|size62381,length=62381>
##contig=<ID=scaffold5054|size62371,length=62371>
##contig=<ID=scaffold5055|size62370,length=62370>
##contig=<ID=scaffold5056|size92072,length=92072>
##contig=<ID=scaffold5057|size62360,length=62360>
##contig=<ID=scaffold5058|size62355,length=62355>
##contig=<ID=scaffold5059|size62354,length=62354>
##contig=<ID=scaffold5060|size62352,length=62352>
##contig=<ID=scaffold5061|size62349,length=62349>
##contig=<ID=scaffold5062|size62346,length=62346>
##contig=<ID=scaffold5063|size62342,length=62342>
##contig=<ID=scaffold5064|size165518,length=165518>
##contig=<ID=scaffold5065|size94273,length=94273>
##contig=<ID=scaffold5066|size62322,length=62322>
##contig=<ID=scaffold5067|size62315,length=62315>
##contig=<ID=scaffold5068|size124268,length=124268>
##contig=<ID=scaffold5069|size62297,length=62297>
##contig=<ID=scaffold5070|size103012,length=103012>
##contig=<ID=scaffold5071|size62291,length=62291>
##contig=<ID=scaffold5072|size62288,length=62288>
##contig=<ID=scaffold5073|size119753,length=119753>
##contig=<ID=scaffold5074|size78556,length=78556>
##contig=<ID=scaffold5075|size109120,length=109120>
##contig=<ID=scaffold5076|size135040,length=135040>
##contig=<ID=scaffold5077|size104381,length=104381>
##contig=<ID=scaffold5078|size166634,length=166634>
##contig=<ID=scaffold5079|size62195,length=62195>
##contig=<ID=scaffold5080|size62191,length=62191>
##contig=<ID=scaffold5081|size62188,length=62188>
##contig=<ID=scaffold5082|size83354,length=83354>
##contig=<ID=scaffold5083|size62180,length=62180>
##contig=<ID=scaffold5084|size127564,length=127564>
##contig=<ID=scaffold5085|size116636,length=116636>
##contig=<ID=scaffold5086|size62127,length=62127>
##contig=<ID=scaffold5087|size77652,length=77652>
##contig=<ID=scaffold5088|size62080,length=62080>
##contig=<ID=scaffold5089|size62045,length=62045>
##contig=<ID=scaffold5090|size62038,length=62038>
##contig=<ID=scaffold5091|size109460,length=109460>
##contig=<ID=scaffold5092|size80794,length=80794>
##contig=<ID=scaffold5093|size298195,length=298195>
##contig=<ID=scaffold5094|size211099,length=211099>
##contig=<ID=scaffold5095|size62005,length=62005>
##contig=<ID=scaffold5096|size82336,length=82336>
##contig=<ID=scaffold5097|size61970,length=61970>
##contig=<ID=scaffold5098|size61961,length=61961>
##contig=<ID=scaffold5099|size91700,length=91700>
##contig=<ID=scaffold5100|size61944,length=61944>
##contig=<ID=scaffold5101|size76073,length=76073>
##contig=<ID=scaffold5102|size85063,length=85063>
##contig=<ID=scaffold5103|size61895,length=61895>
##contig=<ID=scaffold5104|size108613,length=108613>
##contig=<ID=scaffold5105|size125574,length=125574>
##contig=<ID=scaffold5106|size61850,length=61850>
##contig=<ID=scaffold5107|size61850,length=61850>
##contig=<ID=scaffold5108|size61842,length=61842>
##contig=<ID=scaffold5109|size61833,length=61833>
##contig=<ID=scaffold5110|size61824,length=61824>
##contig=<ID=scaffold5111|size79043,length=79043>
##contig=<ID=scaffold5112|size156176,length=156176>
##contig=<ID=scaffold5113|size115101,length=115101>
##contig=<ID=scaffold5114|size105631,length=105631>
##contig=<ID=scaffold5115|size61784,length=61784>
##contig=<ID=scaffold5116|size61777,length=61777>
##contig=<ID=scaffold5117|size61776,length=61776>
##contig=<ID=scaffold5118|size61749,length=61749>
##contig=<ID=scaffold5119|size61741,length=61741>
##contig=<ID=scaffold5120|size61738,length=61738>
##contig=<ID=scaffold5121|size61737,length=61737>
##contig=<ID=scaffold5122|size70442,length=70442>
##contig=<ID=scaffold5123|size61719,length=61719>
##contig=<ID=scaffold5124|size61716,length=61716>
##contig=<ID=scaffold5125|size147725,length=147725>
##contig=<ID=scaffold5126|size78675,length=78675>
##contig=<ID=scaffold5127|size61695,length=61695>
##contig=<ID=scaffold5128|size61689,length=61689>
##contig=<ID=scaffold5129|size100188,length=100188>
##contig=<ID=scaffold5130|size104591,length=104591>
##contig=<ID=scaffold5131|size86847,length=86847>
##contig=<ID=scaffold5132|size96805,length=96805>
##contig=<ID=scaffold5133|size61633,length=61633>
##contig=<ID=scaffold5134|size61623,length=61623>
##contig=<ID=scaffold5135|size61617,length=61617>
##contig=<ID=scaffold5136|size95930,length=95930>
##contig=<ID=scaffold5137|size94097,length=94097>
##contig=<ID=scaffold5138|size61608,length=61608>
##contig=<ID=scaffold5139|size129379,length=129379>
##contig=<ID=scaffold5140|size74312,length=74312>
##contig=<ID=scaffold5141|size122288,length=122288>
##contig=<ID=scaffold5142|size108970,length=108970>
##contig=<ID=scaffold5143|size61514,length=61514>
##contig=<ID=scaffold5144|size61505,length=61505>
##contig=<ID=scaffold5145|size61503,length=61503>
##contig=<ID=scaffold5146|size61500,length=61500>
##contig=<ID=scaffold5147|size61495,length=61495>
##contig=<ID=scaffold5148|size61490,length=61490>
##contig=<ID=scaffold5149|size79190,length=79190>
##contig=<ID=scaffold5150|size140700,length=140700>
##contig=<ID=scaffold5151|size61462,length=61462>
##contig=<ID=scaffold5152|size61452,length=61452>
##contig=<ID=scaffold5153|size61452,length=61452>
##contig=<ID=scaffold5154|size86186,length=86186>
##contig=<ID=scaffold5155|size191210,length=191210>
##contig=<ID=scaffold5156|size61436,length=61436>
##contig=<ID=scaffold5157|size88671,length=88671>
##contig=<ID=scaffold5158|size61418,length=61418>
##contig=<ID=scaffold5159|size61417,length=61417>
##contig=<ID=scaffold5160|size111640,length=111640>
##contig=<ID=scaffold5161|size61406,length=61406>
##contig=<ID=scaffold5162|size76938,length=76938>
##contig=<ID=scaffold5163|size61394,length=61394>
##contig=<ID=scaffold5164|size61389,length=61389>
##contig=<ID=scaffold5165|size61378,length=61378>
##contig=<ID=scaffold5166|size108511,length=108511>
##contig=<ID=scaffold5167|size88665,length=88665>
##contig=<ID=scaffold5168|size110187,length=110187>
##contig=<ID=scaffold5169|size118317,length=118317>
##contig=<ID=scaffold5170|size61327,length=61327>
##contig=<ID=scaffold5171|size61321,length=61321>
##contig=<ID=scaffold5172|size117595,length=117595>
##contig=<ID=scaffold5173|size82085,length=82085>
##contig=<ID=scaffold5174|size81425,length=81425>
##contig=<ID=scaffold5175|size133975,length=133975>
##contig=<ID=scaffold5176|size75793,length=75793>
##contig=<ID=scaffold5177|size61279,length=61279>
##contig=<ID=scaffold5178|size113482,length=113482>
##contig=<ID=scaffold5179|size102511,length=102511>
##contig=<ID=scaffold5180|size61262,length=61262>
##contig=<ID=scaffold5181|size61253,length=61253>
##contig=<ID=scaffold5182|size103520,length=103520>
##contig=<ID=scaffold5183|size61216,length=61216>
##contig=<ID=scaffold5184|size78513,length=78513>
##contig=<ID=scaffold5185|size61199,length=61199>
##contig=<ID=scaffold5186|size132807,length=132807>
##contig=<ID=scaffold5187|size61183,length=61183>
##contig=<ID=scaffold5188|size61169,length=61169>
##contig=<ID=scaffold5189|size135965,length=135965>
##contig=<ID=scaffold5190|size61151,length=61151>
##contig=<ID=scaffold5191|size105267,length=105267>
##contig=<ID=scaffold5192|size61130,length=61130>
##contig=<ID=scaffold5193|size101505,length=101505>
##contig=<ID=scaffold5194|size140629,length=140629>
##contig=<ID=scaffold5195|size61109,length=61109>
##contig=<ID=scaffold5196|size61099,length=61099>
##contig=<ID=scaffold5197|size61082,length=61082>
##contig=<ID=scaffold5198|size111741,length=111741>
##contig=<ID=scaffold5199|size61070,length=61070>
##contig=<ID=scaffold5200|size77360,length=77360>
##contig=<ID=scaffold5201|size61057,length=61057>
##contig=<ID=scaffold5202|size93512,length=93512>
##contig=<ID=scaffold5203|size78983,length=78983>
##contig=<ID=scaffold5204|size107545,length=107545>
##contig=<ID=scaffold5205|size61035,length=61035>
##contig=<ID=scaffold5206|size73169,length=73169>
##contig=<ID=scaffold5207|size80780,length=80780>
##contig=<ID=scaffold5208|size74946,length=74946>
##contig=<ID=scaffold5209|size75331,length=75331>
##contig=<ID=scaffold5210|size60961,length=60961>
##contig=<ID=scaffold5211|size79042,length=79042>
##contig=<ID=scaffold5212|size92979,length=92979>
##contig=<ID=scaffold5213|size156012,length=156012>
##contig=<ID=scaffold5214|size60916,length=60916>
##contig=<ID=scaffold5215|size97067,length=97067>
##contig=<ID=scaffold5216|size60860,length=60860>
##contig=<ID=scaffold5217|size60852,length=60852>
##contig=<ID=scaffold5218|size96405,length=96405>
##contig=<ID=scaffold5219|size71968,length=71968>
##contig=<ID=scaffold5220|size75575,length=75575>
##contig=<ID=scaffold5221|size95732,length=95732>
##contig=<ID=scaffold5222|size60795,length=60795>
##contig=<ID=scaffold5223|size98119,length=98119>
##contig=<ID=scaffold5224|size119327,length=119327>
##contig=<ID=scaffold5225|size121360,length=121360>
##contig=<ID=scaffold5226|size119279,length=119279>
##contig=<ID=scaffold5227|size121287,length=121287>
##contig=<ID=scaffold5228|size60737,length=60737>
##contig=<ID=scaffold5229|size138385,length=138385>
##contig=<ID=scaffold5230|size105271,length=105271>
##contig=<ID=scaffold5231|size272729,length=272729>
##contig=<ID=scaffold5232|size132947,length=132947>
##contig=<ID=scaffold5233|size137776,length=137776>
##contig=<ID=scaffold5234|size60688,length=60688>
##contig=<ID=scaffold5235|size77587,length=77587>
##contig=<ID=scaffold5236|size180414,length=180414>
##contig=<ID=scaffold5237|size179764,length=179764>
##contig=<ID=scaffold5238|size75815,length=75815>
##contig=<ID=scaffold5239|size60652,length=60652>
##contig=<ID=scaffold5240|size60648,length=60648>
##contig=<ID=scaffold5241|size60644,length=60644>
##contig=<ID=scaffold5242|size111198,length=111198>
##contig=<ID=scaffold5243|size175801,length=175801>
##contig=<ID=scaffold5244|size60618,length=60618>
##contig=<ID=scaffold5245|size60617,length=60617>
##contig=<ID=scaffold5246|size106355,length=106355>
##contig=<ID=scaffold5247|size60608,length=60608>
##contig=<ID=scaffold5248|size73559,length=73559>
##contig=<ID=scaffold5249|size131904,length=131904>
##contig=<ID=scaffold5250|size103772,length=103772>
##contig=<ID=scaffold5251|size60545,length=60545>
##contig=<ID=scaffold5252|size132102,length=132102>
##contig=<ID=scaffold5253|size60538,length=60538>
##contig=<ID=scaffold5254|size89134,length=89134>
##contig=<ID=scaffold5255|size60522,length=60522>
##contig=<ID=scaffold5256|size84334,length=84334>
##contig=<ID=scaffold5257|size60513,length=60513>
##contig=<ID=scaffold5258|size60505,length=60505>
##contig=<ID=scaffold5259|size144125,length=144125>
##contig=<ID=scaffold5260|size60497,length=60497>
##contig=<ID=scaffold5261|size165507,length=165507>
##contig=<ID=scaffold5262|size88087,length=88087>
##contig=<ID=scaffold5263|size60487,length=60487>
##contig=<ID=scaffold5264|size60482,length=60482>
##contig=<ID=scaffold5265|size94545,length=94545>
##contig=<ID=scaffold5266|size60477,length=60477>
##contig=<ID=scaffold5267|size96082,length=96082>
##contig=<ID=scaffold5268|size60470,length=60470>
##contig=<ID=scaffold5269|size60462,length=60462>
##contig=<ID=scaffold5270|size60454,length=60454>
##contig=<ID=scaffold5271|size60446,length=60446>
##contig=<ID=scaffold5272|size60445,length=60445>
##contig=<ID=scaffold5273|size60441,length=60441>
##contig=<ID=scaffold5274|size60435,length=60435>
##contig=<ID=scaffold5275|size71072,length=71072>
##contig=<ID=scaffold5276|size174858,length=174858>
##contig=<ID=scaffold5277|size67302,length=67302>
##contig=<ID=scaffold5278|size78686,length=78686>
##contig=<ID=scaffold5279|size60383,length=60383>
##contig=<ID=scaffold5280|size148157,length=148157>
##contig=<ID=scaffold5281|size128555,length=128555>
##contig=<ID=scaffold5282|size121603,length=121603>
##contig=<ID=scaffold5283|size68900,length=68900>
##contig=<ID=scaffold5284|size157655,length=157655>
##contig=<ID=scaffold5285|size129432,length=129432>
##contig=<ID=scaffold5286|size98312,length=98312>
##contig=<ID=scaffold5287|size81294,length=81294>
##contig=<ID=scaffold5288|size155863,length=155863>
##contig=<ID=scaffold5289|size131740,length=131740>
##contig=<ID=scaffold5290|size60328,length=60328>
##contig=<ID=scaffold5291|size60324,length=60324>
##contig=<ID=scaffold5292|size60315,length=60315>
##contig=<ID=scaffold5293|size60311,length=60311>
##contig=<ID=scaffold5294|size70919,length=70919>
##contig=<ID=scaffold5295|size149502,length=149502>
##contig=<ID=scaffold5296|size60302,length=60302>
##contig=<ID=scaffold5297|size60301,length=60301>
##contig=<ID=scaffold5298|size105871,length=105871>
##contig=<ID=scaffold5299|size87899,length=87899>
##contig=<ID=scaffold5300|size83483,length=83483>
##contig=<ID=scaffold5301|size81191,length=81191>
##contig=<ID=scaffold5302|size60257,length=60257>
##contig=<ID=scaffold5303|size60236,length=60236>
##contig=<ID=scaffold5304|size60227,length=60227>
##contig=<ID=scaffold5305|size115639,length=115639>
##contig=<ID=scaffold5306|size129169,length=129169>
##contig=<ID=scaffold5307|size82535,length=82535>
##contig=<ID=scaffold5308|size190651,length=190651>
##contig=<ID=scaffold5309|size60195,length=60195>
##contig=<ID=scaffold5310|size99560,length=99560>
##contig=<ID=scaffold5311|size60156,length=60156>
##contig=<ID=scaffold5312|size60156,length=60156>
##contig=<ID=scaffold5313|size60154,length=60154>
##contig=<ID=scaffold5314|size135341,length=135341>
##contig=<ID=scaffold5315|size60135,length=60135>
##contig=<ID=scaffold5316|size60132,length=60132>
##contig=<ID=scaffold5317|size81414,length=81414>
##contig=<ID=scaffold5318|size170656,length=170656>
##contig=<ID=scaffold5319|size102948,length=102948>
##contig=<ID=scaffold5320|size96518,length=96518>
##contig=<ID=scaffold5321|size98986,length=98986>
##contig=<ID=scaffold5322|size146078,length=146078>
##contig=<ID=scaffold5323|size103484,length=103484>
##contig=<ID=scaffold5324|size106684,length=106684>
##contig=<ID=scaffold5325|size60067,length=60067>
##contig=<ID=scaffold5326|size158714,length=158714>
##contig=<ID=scaffold5327|size114497,length=114497>
##contig=<ID=scaffold5328|size209845,length=209845>
##contig=<ID=scaffold5329|size122132,length=122132>
##contig=<ID=scaffold5330|size79926,length=79926>
##contig=<ID=scaffold5331|size126912,length=126912>
##contig=<ID=scaffold5332|size286306,length=286306>
##contig=<ID=scaffold5333|size90229,length=90229>
##contig=<ID=scaffold5334|size60019,length=60019>
##contig=<ID=scaffold5335|size60000,length=60000>
##contig=<ID=scaffold5336|size59999,length=59999>
##contig=<ID=scaffold5337|size127504,length=127504>
##contig=<ID=scaffold5338|size59994,length=59994>
##contig=<ID=scaffold5339|size59992,length=59992>
##contig=<ID=scaffold5340|size74672,length=74672>
##contig=<ID=scaffold5341|size59989,length=59989>
##contig=<ID=scaffold5342|size173091,length=173091>
##contig=<ID=scaffold5343|size59971,length=59971>
##contig=<ID=scaffold5344|size168657,length=168657>
##contig=<ID=scaffold5345|size59964,length=59964>
##contig=<ID=scaffold5346|size101541,length=101541>
##contig=<ID=scaffold5347|size59947,length=59947>
##contig=<ID=scaffold5348|size59943,length=59943>
##contig=<ID=scaffold5349|size151425,length=151425>
##contig=<ID=scaffold5350|size59940,length=59940>
##contig=<ID=scaffold5351|size59934,length=59934>
##contig=<ID=scaffold5352|size89598,length=89598>
##contig=<ID=scaffold5353|size70485,length=70485>
##contig=<ID=scaffold5354|size119869,length=119869>
##contig=<ID=scaffold5355|size59910,length=59910>
##contig=<ID=scaffold5356|size168615,length=168615>
##contig=<ID=scaffold5357|size59876,length=59876>
##contig=<ID=scaffold5358|size59875,length=59875>
##contig=<ID=scaffold5359|size59864,length=59864>
##contig=<ID=scaffold5360|size81130,length=81130>
##contig=<ID=scaffold5361|size95016,length=95016>
##contig=<ID=scaffold5362|size88396,length=88396>
##contig=<ID=scaffold5363|size59845,length=59845>
##contig=<ID=scaffold5364|size89410,length=89410>
##contig=<ID=scaffold5365|size118992,length=118992>
##contig=<ID=scaffold5366|size59836,length=59836>
##contig=<ID=scaffold5367|size59818,length=59818>
##contig=<ID=scaffold5368|size90572,length=90572>
##contig=<ID=scaffold5369|size59795,length=59795>
##contig=<ID=scaffold5370|size111743,length=111743>
##contig=<ID=scaffold5371|size59791,length=59791>
##contig=<ID=scaffold5372|size124137,length=124137>
##contig=<ID=scaffold5373|size59782,length=59782>
##contig=<ID=scaffold5374|size233832,length=233832>
##contig=<ID=scaffold5375|size59745,length=59745>
##contig=<ID=scaffold5376|size86547,length=86547>
##contig=<ID=scaffold5377|size59727,length=59727>
##contig=<ID=scaffold5378|size59724,length=59724>
##contig=<ID=scaffold5379|size59719,length=59719>
##contig=<ID=scaffold5380|size159325,length=159325>
##contig=<ID=scaffold5381|size147161,length=147161>
##contig=<ID=scaffold5382|size115200,length=115200>
##contig=<ID=scaffold5383|size59673,length=59673>
##contig=<ID=scaffold5384|size59664,length=59664>
##contig=<ID=scaffold5385|size59663,length=59663>
##contig=<ID=scaffold5386|size75067,length=75067>
##contig=<ID=scaffold5387|size105344,length=105344>
##contig=<ID=scaffold5388|size180643,length=180643>
##contig=<ID=scaffold5389|size59634,length=59634>
##contig=<ID=scaffold5390|size59628,length=59628>
##contig=<ID=scaffold5391|size176411,length=176411>
##contig=<ID=scaffold5392|size59619,length=59619>
##contig=<ID=scaffold5393|size59612,length=59612>
##contig=<ID=scaffold5394|size80136,length=80136>
##contig=<ID=scaffold5395|size80691,length=80691>
##contig=<ID=scaffold5396|size151958,length=151958>
##contig=<ID=scaffold5397|size106991,length=106991>
##contig=<ID=scaffold5398|size59592,length=59592>
##contig=<ID=scaffold5399|size59587,length=59587>
##contig=<ID=scaffold5400|size91562,length=91562>
##contig=<ID=scaffold5401|size98055,length=98055>
##contig=<ID=scaffold5402|size59566,length=59566>
##contig=<ID=scaffold5403|size194894,length=194894>
##contig=<ID=scaffold5404|size138035,length=138035>
##contig=<ID=scaffold5405|size95721,length=95721>
##contig=<ID=scaffold5406|size156477,length=156477>
##contig=<ID=scaffold5407|size147282,length=147282>
##contig=<ID=scaffold5408|size59503,length=59503>
##contig=<ID=scaffold5409|size59501,length=59501>
##contig=<ID=scaffold5410|size102161,length=102161>
##contig=<ID=scaffold5411|size59495,length=59495>
##contig=<ID=scaffold5412|size59486,length=59486>
##contig=<ID=scaffold5413|size73630,length=73630>
##contig=<ID=scaffold5414|size59473,length=59473>
##contig=<ID=scaffold5415|size85020,length=85020>
##contig=<ID=scaffold5416|size239699,length=239699>
##contig=<ID=scaffold5417|size59465,length=59465>
##contig=<ID=scaffold5418|size71989,length=71989>
##contig=<ID=scaffold5419|size99236,length=99236>
##contig=<ID=scaffold5420|size59460,length=59460>
##contig=<ID=scaffold5421|size82992,length=82992>
##contig=<ID=scaffold5422|size77246,length=77246>
##contig=<ID=scaffold5423|size59422,length=59422>
##contig=<ID=scaffold5424|size131315,length=131315>
##contig=<ID=scaffold5425|size159099,length=159099>
##contig=<ID=scaffold5426|size59406,length=59406>
##contig=<ID=scaffold5427|size119003,length=119003>
##contig=<ID=scaffold5428|size59367,length=59367>
##contig=<ID=scaffold5429|size59351,length=59351>
##contig=<ID=scaffold5430|size123798,length=123798>
##contig=<ID=scaffold5431|size112231,length=112231>
##contig=<ID=scaffold5432|size116909,length=116909>
##contig=<ID=scaffold5433|size133245,length=133245>
##contig=<ID=scaffold5434|size148622,length=148622>
##contig=<ID=scaffold5435|size109312,length=109312>
##contig=<ID=scaffold5436|size120995,length=120995>
##contig=<ID=scaffold5437|size91766,length=91766>
##contig=<ID=scaffold5438|size59295,length=59295>
##contig=<ID=scaffold5439|size88450,length=88450>
##contig=<ID=scaffold5440|size87492,length=87492>
##contig=<ID=scaffold5441|size59274,length=59274>
##contig=<ID=scaffold5442|size138277,length=138277>
##contig=<ID=scaffold5443|size69398,length=69398>
##contig=<ID=scaffold5444|size119037,length=119037>
##contig=<ID=scaffold5445|size59242,length=59242>
##contig=<ID=scaffold5446|size199412,length=199412>
##contig=<ID=scaffold5447|size117921,length=117921>
##contig=<ID=scaffold5448|size59215,length=59215>
##contig=<ID=scaffold5449|size111685,length=111685>
##contig=<ID=scaffold5450|size59197,length=59197>
##contig=<ID=scaffold5451|size59186,length=59186>
##contig=<ID=scaffold5452|size59177,length=59177>
##contig=<ID=scaffold5453|size59169,length=59169>
##contig=<ID=scaffold5454|size59128,length=59128>
##contig=<ID=scaffold5455|size73590,length=73590>
##contig=<ID=scaffold5456|size59071,length=59071>
##contig=<ID=scaffold5457|size107028,length=107028>
##contig=<ID=scaffold5458|size108664,length=108664>
##contig=<ID=scaffold5459|size59059,length=59059>
##contig=<ID=scaffold5460|size59055,length=59055>
##contig=<ID=scaffold5461|size59054,length=59054>
##contig=<ID=scaffold5462|size59046,length=59046>
##contig=<ID=scaffold5463|size128701,length=128701>
##contig=<ID=scaffold5464|size70491,length=70491>
##contig=<ID=scaffold5465|size96541,length=96541>
##contig=<ID=scaffold5466|size65721,length=65721>
##contig=<ID=scaffold5467|size139322,length=139322>
##contig=<ID=scaffold5468|size59003,length=59003>
##contig=<ID=scaffold5469|size59002,length=59002>
##contig=<ID=scaffold5470|size59002,length=59002>
##contig=<ID=scaffold5471|size82806,length=82806>
##contig=<ID=scaffold5472|size137954,length=137954>
##contig=<ID=scaffold5473|size111616,length=111616>
##contig=<ID=scaffold5474|size58936,length=58936>
##contig=<ID=scaffold5475|size179552,length=179552>
##contig=<ID=scaffold5476|size72243,length=72243>
##contig=<ID=scaffold5477|size58927,length=58927>
##contig=<ID=scaffold5478|size105514,length=105514>
##contig=<ID=scaffold5479|size58920,length=58920>
##contig=<ID=scaffold5480|size98735,length=98735>
##contig=<ID=scaffold5481|size58912,length=58912>
##contig=<ID=scaffold5482|size88440,length=88440>
##contig=<ID=scaffold5483|size58899,length=58899>
##contig=<ID=scaffold5484|size173863,length=173863>
##contig=<ID=scaffold5485|size218948,length=218948>
##contig=<ID=scaffold5486|size178592,length=178592>
##contig=<ID=scaffold5487|size107920,length=107920>
##contig=<ID=scaffold5488|size80866,length=80866>
##contig=<ID=scaffold5489|size119665,length=119665>
##contig=<ID=scaffold5490|size100504,length=100504>
##contig=<ID=scaffold5491|size114391,length=114391>
##contig=<ID=scaffold5492|size58780,length=58780>
##contig=<ID=scaffold5493|size115290,length=115290>
##contig=<ID=scaffold5494|size58764,length=58764>
##contig=<ID=scaffold5495|size58763,length=58763>
##contig=<ID=scaffold5496|size63586,length=63586>
##contig=<ID=scaffold5497|size58755,length=58755>
##contig=<ID=scaffold5498|size58744,length=58744>
##contig=<ID=scaffold5499|size142580,length=142580>
##contig=<ID=scaffold5500|size104821,length=104821>
##contig=<ID=scaffold5501|size98362,length=98362>
##contig=<ID=scaffold5502|size86205,length=86205>
##contig=<ID=scaffold5503|size58673,length=58673>
##contig=<ID=scaffold5504|size91854,length=91854>
##contig=<ID=scaffold5505|size186790,length=186790>
##contig=<ID=scaffold5506|size58639,length=58639>
##contig=<ID=scaffold5507|size187259,length=187259>
##contig=<ID=scaffold5508|size203740,length=203740>
##contig=<ID=scaffold5509|size58621,length=58621>
##contig=<ID=scaffold5510|size58587,length=58587>
##contig=<ID=scaffold5511|size58583,length=58583>
##contig=<ID=scaffold5512|size79922,length=79922>
##contig=<ID=scaffold5513|size79845,length=79845>
##contig=<ID=scaffold5514|size110644,length=110644>
##contig=<ID=scaffold5515|size118718,length=118718>
##contig=<ID=scaffold5516|size58549,length=58549>
##contig=<ID=scaffold5517|size99085,length=99085>
##contig=<ID=scaffold5518|size117004,length=117004>
##contig=<ID=scaffold5519|size96336,length=96336>
##contig=<ID=scaffold5520|size58522,length=58522>
##contig=<ID=scaffold5521|size122166,length=122166>
##contig=<ID=scaffold5522|size58513,length=58513>
##contig=<ID=scaffold5523|size93133,length=93133>
##contig=<ID=scaffold5524|size133469,length=133469>
##contig=<ID=scaffold5525|size58486,length=58486>
##contig=<ID=scaffold5526|size85032,length=85032>
##contig=<ID=scaffold5527|size97072,length=97072>
##contig=<ID=scaffold5528|size58456,length=58456>
##contig=<ID=scaffold5529|size69414,length=69414>
##contig=<ID=scaffold5530|size124605,length=124605>
##contig=<ID=scaffold5531|size58426,length=58426>
##contig=<ID=scaffold5532|size94581,length=94581>
##contig=<ID=scaffold5533|size58395,length=58395>
##contig=<ID=scaffold5534|size86222,length=86222>
##contig=<ID=scaffold5535|size58375,length=58375>
##contig=<ID=scaffold5536|size229312,length=229312>
##contig=<ID=scaffold5537|size58370,length=58370>
##contig=<ID=scaffold5538|size85700,length=85700>
##contig=<ID=scaffold5539|size58365,length=58365>
##contig=<ID=scaffold5540|size58361,length=58361>
##contig=<ID=scaffold5541|size58361,length=58361>
##contig=<ID=scaffold5542|size114880,length=114880>
##contig=<ID=scaffold5543|size58347,length=58347>
##contig=<ID=scaffold5544|size66712,length=66712>
##contig=<ID=scaffold5545|size58341,length=58341>
##contig=<ID=scaffold5546|size102656,length=102656>
##contig=<ID=scaffold5547|size156339,length=156339>
##contig=<ID=scaffold5548|size139848,length=139848>
##contig=<ID=scaffold5549|size84501,length=84501>
##contig=<ID=scaffold5550|size58298,length=58298>
##contig=<ID=scaffold5551|size75229,length=75229>
##contig=<ID=scaffold5552|size67886,length=67886>
##contig=<ID=scaffold5553|size58297,length=58297>
##contig=<ID=scaffold5554|size58292,length=58292>
##contig=<ID=scaffold5555|size58288,length=58288>
##contig=<ID=scaffold5556|size58284,length=58284>
##contig=<ID=scaffold5557|size58283,length=58283>
##contig=<ID=scaffold5558|size68156,length=68156>
##contig=<ID=scaffold5559|size103410,length=103410>
##contig=<ID=scaffold5560|size58273,length=58273>
##contig=<ID=scaffold5561|size58266,length=58266>
##contig=<ID=scaffold5562|size58258,length=58258>
##contig=<ID=scaffold5563|size58257,length=58257>
##contig=<ID=scaffold5564|size58249,length=58249>
##contig=<ID=scaffold5565|size158665,length=158665>
##contig=<ID=scaffold5566|size58224,length=58224>
##contig=<ID=scaffold5567|size58213,length=58213>
##contig=<ID=scaffold5568|size187824,length=187824>
##contig=<ID=scaffold5569|size190614,length=190614>
##contig=<ID=scaffold5570|size58199,length=58199>
##contig=<ID=scaffold5571|size58197,length=58197>
##contig=<ID=scaffold5572|size58194,length=58194>
##contig=<ID=scaffold5573|size95247,length=95247>
##contig=<ID=scaffold5574|size58189,length=58189>
##contig=<ID=scaffold5575|size174904,length=174904>
##contig=<ID=scaffold5576|size231093,length=231093>
##contig=<ID=scaffold5577|size58180,length=58180>
##contig=<ID=scaffold5578|size181795,length=181795>
##contig=<ID=scaffold5579|size98786,length=98786>
##contig=<ID=scaffold5580|size68520,length=68520>
##contig=<ID=scaffold5581|size119868,length=119868>
##contig=<ID=scaffold5582|size58123,length=58123>
##contig=<ID=scaffold5583|size58116,length=58116>
##contig=<ID=scaffold5584|size58101,length=58101>
##contig=<ID=scaffold5585|size58101,length=58101>
##contig=<ID=scaffold5586|size58100,length=58100>
##contig=<ID=scaffold5587|size58097,length=58097>
##contig=<ID=scaffold5588|size104154,length=104154>
##contig=<ID=scaffold5589|size58087,length=58087>
##contig=<ID=scaffold5590|size69677,length=69677>
##contig=<ID=scaffold5591|size106081,length=106081>
##contig=<ID=scaffold5592|size58073,length=58073>
##contig=<ID=scaffold5593|size58049,length=58049>
##contig=<ID=scaffold5594|size58045,length=58045>
##contig=<ID=scaffold5595|size58030,length=58030>
##contig=<ID=scaffold5596|size58030,length=58030>
##contig=<ID=scaffold5597|size57998,length=57998>
##contig=<ID=scaffold5598|size79673,length=79673>
##contig=<ID=scaffold5599|size57996,length=57996>
##contig=<ID=scaffold5600|size57983,length=57983>
##contig=<ID=scaffold5601|size88319,length=88319>
##contig=<ID=scaffold5602|size126227,length=126227>
##contig=<ID=scaffold5603|size57968,length=57968>
##contig=<ID=scaffold5604|size224717,length=224717>
##contig=<ID=scaffold5605|size285305,length=285305>
##contig=<ID=scaffold5606|size57931,length=57931>
##contig=<ID=scaffold5607|size87708,length=87708>
##contig=<ID=scaffold5608|size102035,length=102035>
##contig=<ID=scaffold5609|size111224,length=111224>
##contig=<ID=scaffold5610|size85770,length=85770>
##contig=<ID=scaffold5611|size90147,length=90147>
##contig=<ID=scaffold5612|size57888,length=57888>
##contig=<ID=scaffold5613|size76792,length=76792>
##contig=<ID=scaffold5614|size107446,length=107446>
##contig=<ID=scaffold5615|size69838,length=69838>
##contig=<ID=scaffold5616|size92485,length=92485>
##contig=<ID=scaffold5617|size90575,length=90575>
##contig=<ID=scaffold5618|size57844,length=57844>
##contig=<ID=scaffold5619|size83208,length=83208>
##contig=<ID=scaffold5620|size57834,length=57834>
##contig=<ID=scaffold5621|size83002,length=83002>
##contig=<ID=scaffold5622|size57820,length=57820>
##contig=<ID=scaffold5623|size57818,length=57818>
##contig=<ID=scaffold5624|size57780,length=57780>
##contig=<ID=scaffold5625|size146358,length=146358>
##contig=<ID=scaffold5626|size57764,length=57764>
##contig=<ID=scaffold5627|size57762,length=57762>
##contig=<ID=scaffold5628|size57752,length=57752>
##contig=<ID=scaffold5629|size71662,length=71662>
##contig=<ID=scaffold5630|size84956,length=84956>
##contig=<ID=scaffold5631|size193882,length=193882>
##contig=<ID=scaffold5632|size154238,length=154238>
##contig=<ID=scaffold5633|size57733,length=57733>
##contig=<ID=scaffold5634|size57725,length=57725>
##contig=<ID=scaffold5635|size57708,length=57708>
##contig=<ID=scaffold5636|size71554,length=71554>
##contig=<ID=scaffold5637|size96141,length=96141>
##contig=<ID=scaffold5638|size69395,length=69395>
##contig=<ID=scaffold5639|size57683,length=57683>
##contig=<ID=scaffold5640|size134740,length=134740>
##contig=<ID=scaffold5641|size57681,length=57681>
##contig=<ID=scaffold5642|size76224,length=76224>
##contig=<ID=scaffold5643|size57674,length=57674>
##contig=<ID=scaffold5644|size57672,length=57672>
##contig=<ID=scaffold5645|size79416,length=79416>
##contig=<ID=scaffold5646|size57669,length=57669>
##contig=<ID=scaffold5647|size76187,length=76187>
##contig=<ID=scaffold5648|size169074,length=169074>
##contig=<ID=scaffold5649|size97410,length=97410>
##contig=<ID=scaffold5650|size57647,length=57647>
##contig=<ID=scaffold5651|size190843,length=190843>
##contig=<ID=scaffold5652|size76747,length=76747>
##contig=<ID=scaffold5653|size69837,length=69837>
##contig=<ID=scaffold5654|size57633,length=57633>
##contig=<ID=scaffold5655|size74742,length=74742>
##contig=<ID=scaffold5656|size152293,length=152293>
##contig=<ID=scaffold5657|size77114,length=77114>
##contig=<ID=scaffold5658|size100542,length=100542>
##contig=<ID=scaffold5659|size115446,length=115446>
##contig=<ID=scaffold5660|size90526,length=90526>
##contig=<ID=scaffold5661|size77957,length=77957>
##contig=<ID=scaffold5662|size57553,length=57553>
##contig=<ID=scaffold5663|size57530,length=57530>
##contig=<ID=scaffold5664|size57503,length=57503>
##contig=<ID=scaffold5665|size57502,length=57502>
##contig=<ID=scaffold5666|size57500,length=57500>
##contig=<ID=scaffold5667|size129461,length=129461>
##contig=<ID=scaffold5668|size57496,length=57496>
##contig=<ID=scaffold5669|size57489,length=57489>
##contig=<ID=scaffold5670|size191800,length=191800>
##contig=<ID=scaffold5671|size68267,length=68267>
##contig=<ID=scaffold5672|size160907,length=160907>
##contig=<ID=scaffold5673|size115644,length=115644>
##contig=<ID=scaffold5674|size125795,length=125795>
##contig=<ID=scaffold5675|size108324,length=108324>
##contig=<ID=scaffold5676|size208717,length=208717>
##contig=<ID=scaffold5677|size131946,length=131946>
##contig=<ID=scaffold5678|size92619,length=92619>
##contig=<ID=scaffold5679|size109509,length=109509>
##contig=<ID=scaffold5680|size84551,length=84551>
##contig=<ID=scaffold5681|size57441,length=57441>
##contig=<ID=scaffold5682|size115543,length=115543>
##contig=<ID=scaffold5683|size57430,length=57430>
##contig=<ID=scaffold5684|size74072,length=74072>
##contig=<ID=scaffold5685|size71656,length=71656>
##contig=<ID=scaffold5686|size149907,length=149907>
##contig=<ID=scaffold5687|size83945,length=83945>
##contig=<ID=scaffold5688|size134300,length=134300>
##contig=<ID=scaffold5689|size57358,length=57358>
##contig=<ID=scaffold5690|size104951,length=104951>
##contig=<ID=scaffold5691|size57348,length=57348>
##contig=<ID=scaffold5692|size57332,length=57332>
##contig=<ID=scaffold5693|size99384,length=99384>
##contig=<ID=scaffold5694|size165571,length=165571>
##contig=<ID=scaffold5695|size68870,length=68870>
##contig=<ID=scaffold5696|size57313,length=57313>
##contig=<ID=scaffold5697|size85866,length=85866>
##contig=<ID=scaffold5698|size57302,length=57302>
##contig=<ID=scaffold5699|size57273,length=57273>
##contig=<ID=scaffold5700|size57265,length=57265>
##contig=<ID=scaffold5701|size57243,length=57243>
##contig=<ID=scaffold5702|size57238,length=57238>
##contig=<ID=scaffold5703|size101072,length=101072>
##contig=<ID=scaffold5704|size97602,length=97602>
##contig=<ID=scaffold5705|size57225,length=57225>
##contig=<ID=scaffold5706|size57218,length=57218>
##contig=<ID=scaffold5707|size57206,length=57206>
##contig=<ID=scaffold5708|size57198,length=57198>
##contig=<ID=scaffold5709|size57184,length=57184>
##contig=<ID=scaffold5710|size57183,length=57183>
##contig=<ID=scaffold5711|size57178,length=57178>
##contig=<ID=scaffold5712|size87219,length=87219>
##contig=<ID=scaffold5713|size82891,length=82891>
##contig=<ID=scaffold5714|size80974,length=80974>
##contig=<ID=scaffold5715|size77005,length=77005>
##contig=<ID=scaffold5716|size144689,length=144689>
##contig=<ID=scaffold5717|size96605,length=96605>
##contig=<ID=scaffold5718|size57115,length=57115>
##contig=<ID=scaffold5719|size155983,length=155983>
##contig=<ID=scaffold5720|size108339,length=108339>
##contig=<ID=scaffold5721|size57095,length=57095>
##contig=<ID=scaffold5722|size87680,length=87680>
##contig=<ID=scaffold5723|size103176,length=103176>
##contig=<ID=scaffold5724|size57072,length=57072>
##contig=<ID=scaffold5725|size57063,length=57063>
##contig=<ID=scaffold5726|size72374,length=72374>
##contig=<ID=scaffold5727|size57045,length=57045>
##contig=<ID=scaffold5728|size57044,length=57044>
##contig=<ID=scaffold5729|size80251,length=80251>
##contig=<ID=scaffold5730|size144194,length=144194>
##contig=<ID=scaffold5731|size68074,length=68074>
##contig=<ID=scaffold5732|size90965,length=90965>
##contig=<ID=scaffold5733|size89654,length=89654>
##contig=<ID=scaffold5734|size56977,length=56977>
##contig=<ID=scaffold5735|size74693,length=74693>
##contig=<ID=scaffold5736|size56972,length=56972>
##contig=<ID=scaffold5737|size147992,length=147992>
##contig=<ID=scaffold5738|size112350,length=112350>
##contig=<ID=scaffold5739|size56958,length=56958>
##contig=<ID=scaffold5740|size73449,length=73449>
##contig=<ID=scaffold5741|size56946,length=56946>
##contig=<ID=scaffold5742|size81981,length=81981>
##contig=<ID=scaffold5743|size93269,length=93269>
##contig=<ID=scaffold5744|size74473,length=74473>
##contig=<ID=scaffold5745|size82686,length=82686>
##contig=<ID=scaffold5746|size56908,length=56908>
##contig=<ID=scaffold5747|size56904,length=56904>
##contig=<ID=scaffold5748|size56900,length=56900>
##contig=<ID=scaffold5749|size108267,length=108267>
##contig=<ID=scaffold5750|size56883,length=56883>
##contig=<ID=scaffold5751|size72562,length=72562>
##contig=<ID=scaffold5752|size73311,length=73311>
##contig=<ID=scaffold5753|size71482,length=71482>
##contig=<ID=scaffold5754|size84110,length=84110>
##contig=<ID=scaffold5755|size56846,length=56846>
##contig=<ID=scaffold5756|size56844,length=56844>
##contig=<ID=scaffold5757|size154693,length=154693>
##contig=<ID=scaffold5758|size56838,length=56838>
##contig=<ID=scaffold5759|size99742,length=99742>
##contig=<ID=scaffold5760|size56826,length=56826>
##contig=<ID=scaffold5761|size108798,length=108798>
##contig=<ID=scaffold5762|size56824,length=56824>
##contig=<ID=scaffold5763|size56822,length=56822>
##contig=<ID=scaffold5764|size124794,length=124794>
##contig=<ID=scaffold5765|size196951,length=196951>
##contig=<ID=scaffold5766|size129656,length=129656>
##contig=<ID=scaffold5767|size56801,length=56801>
##contig=<ID=scaffold5768|size107590,length=107590>
##contig=<ID=scaffold5769|size56780,length=56780>
##contig=<ID=scaffold5770|size56777,length=56777>
##contig=<ID=scaffold5771|size56775,length=56775>
##contig=<ID=scaffold5772|size56772,length=56772>
##contig=<ID=scaffold5773|size159324,length=159324>
##contig=<ID=scaffold5774|size107078,length=107078>
##contig=<ID=scaffold5775|size102228,length=102228>
##contig=<ID=scaffold5776|size56761,length=56761>
##contig=<ID=scaffold5777|size56749,length=56749>
##contig=<ID=scaffold5778|size72112,length=72112>
##contig=<ID=scaffold5779|size56745,length=56745>
##contig=<ID=scaffold5780|size56744,length=56744>
##contig=<ID=scaffold5781|size141007,length=141007>
##contig=<ID=scaffold5782|size95624,length=95624>
##contig=<ID=scaffold5783|size56736,length=56736>
##contig=<ID=scaffold5784|size56733,length=56733>
##contig=<ID=scaffold5785|size56717,length=56717>
##contig=<ID=scaffold5786|size56714,length=56714>
##contig=<ID=scaffold5787|size117240,length=117240>
##contig=<ID=scaffold5788|size101624,length=101624>
##contig=<ID=scaffold5789|size56696,length=56696>
##contig=<ID=scaffold5790|size56686,length=56686>
##contig=<ID=scaffold5791|size56686,length=56686>
##contig=<ID=scaffold5792|size87846,length=87846>
##contig=<ID=scaffold5793|size56674,length=56674>
##contig=<ID=scaffold5794|size56665,length=56665>
##contig=<ID=scaffold5795|size166707,length=166707>
##contig=<ID=scaffold5796|size103120,length=103120>
##contig=<ID=scaffold5797|size72909,length=72909>
##contig=<ID=scaffold5798|size56647,length=56647>
##contig=<ID=scaffold5799|size78735,length=78735>
##contig=<ID=scaffold5800|size56638,length=56638>
##contig=<ID=scaffold5801|size67805,length=67805>
##contig=<ID=scaffold5802|size56631,length=56631>
##contig=<ID=scaffold5803|size56612,length=56612>
##contig=<ID=scaffold5804|size56605,length=56605>
##contig=<ID=scaffold5805|size101783,length=101783>
##contig=<ID=scaffold5806|size56598,length=56598>
##contig=<ID=scaffold5807|size83623,length=83623>
##contig=<ID=scaffold5808|size56591,length=56591>
##contig=<ID=scaffold5809|size83432,length=83432>
##contig=<ID=scaffold5810|size56574,length=56574>
##contig=<ID=scaffold5811|size71673,length=71673>
##contig=<ID=scaffold5812|size56567,length=56567>
##contig=<ID=scaffold5813|size56562,length=56562>
##contig=<ID=scaffold5814|size56560,length=56560>
##contig=<ID=scaffold5815|size104027,length=104027>
##contig=<ID=scaffold5816|size56549,length=56549>
##contig=<ID=scaffold5817|size79919,length=79919>
##contig=<ID=scaffold5818|size56544,length=56544>
##contig=<ID=scaffold5819|size140053,length=140053>
##contig=<ID=scaffold5820|size107233,length=107233>
##contig=<ID=scaffold5821|size56527,length=56527>
##contig=<ID=scaffold5822|size56517,length=56517>
##contig=<ID=scaffold5823|size90740,length=90740>
##contig=<ID=scaffold5824|size123299,length=123299>
##contig=<ID=scaffold5825|size75155,length=75155>
##contig=<ID=scaffold5826|size68604,length=68604>
##contig=<ID=scaffold5827|size107374,length=107374>
##contig=<ID=scaffold5828|size132853,length=132853>
##contig=<ID=scaffold5829|size56433,length=56433>
##contig=<ID=scaffold5830|size82817,length=82817>
##contig=<ID=scaffold5831|size56425,length=56425>
##contig=<ID=scaffold5832|size165092,length=165092>
##contig=<ID=scaffold5833|size56373,length=56373>
##contig=<ID=scaffold5834|size56363,length=56363>
##contig=<ID=scaffold5835|size56361,length=56361>
##contig=<ID=scaffold5836|size74841,length=74841>
##contig=<ID=scaffold5837|size56346,length=56346>
##contig=<ID=scaffold5838|size93608,length=93608>
##contig=<ID=scaffold5839|size153332,length=153332>
##contig=<ID=scaffold5840|size168659,length=168659>
##contig=<ID=scaffold5841|size123571,length=123571>
##contig=<ID=scaffold5842|size160940,length=160940>
##contig=<ID=scaffold5843|size56275,length=56275>
##contig=<ID=scaffold5844|size98645,length=98645>
##contig=<ID=scaffold5845|size56246,length=56246>
##contig=<ID=scaffold5846|size64535,length=64535>
##contig=<ID=scaffold5847|size56235,length=56235>
##contig=<ID=scaffold5848|size56231,length=56231>
##contig=<ID=scaffold5849|size79820,length=79820>
##contig=<ID=scaffold5850|size56218,length=56218>
##contig=<ID=scaffold5851|size78555,length=78555>
##contig=<ID=scaffold5852|size64288,length=64288>
##contig=<ID=scaffold5853|size56208,length=56208>
##contig=<ID=scaffold5854|size91013,length=91013>
##contig=<ID=scaffold5855|size163435,length=163435>
##contig=<ID=scaffold5856|size117467,length=117467>
##contig=<ID=scaffold5857|size112394,length=112394>
##contig=<ID=scaffold5858|size62865,length=62865>
##contig=<ID=scaffold5859|size157641,length=157641>
##contig=<ID=scaffold5860|size56178,length=56178>
##contig=<ID=scaffold5861|size91765,length=91765>
##contig=<ID=scaffold5862|size69091,length=69091>
##contig=<ID=scaffold5863|size84091,length=84091>
##contig=<ID=scaffold5864|size56104,length=56104>
##contig=<ID=scaffold5865|size56098,length=56098>
##contig=<ID=scaffold5866|size66776,length=66776>
##contig=<ID=scaffold5867|size65782,length=65782>
##contig=<ID=scaffold5868|size56085,length=56085>
##contig=<ID=scaffold5869|size56084,length=56084>
##contig=<ID=scaffold5870|size139560,length=139560>
##contig=<ID=scaffold5871|size56072,length=56072>
##contig=<ID=scaffold5872|size92339,length=92339>
##contig=<ID=scaffold5873|size83366,length=83366>
##contig=<ID=scaffold5874|size94726,length=94726>
##contig=<ID=scaffold5875|size93868,length=93868>
##contig=<ID=scaffold5876|size75259,length=75259>
##contig=<ID=scaffold5877|size56030,length=56030>
##contig=<ID=scaffold5878|size92002,length=92002>
##contig=<ID=scaffold5879|size150545,length=150545>
##contig=<ID=scaffold5880|size75330,length=75330>
##contig=<ID=scaffold5881|size55983,length=55983>
##contig=<ID=scaffold5882|size100073,length=100073>
##contig=<ID=scaffold5883|size106385,length=106385>
##contig=<ID=scaffold5884|size65742,length=65742>
##contig=<ID=scaffold5885|size114580,length=114580>
##contig=<ID=scaffold5886|size55950,length=55950>
##contig=<ID=scaffold5887|size89678,length=89678>
##contig=<ID=scaffold5888|size55940,length=55940>
##contig=<ID=scaffold5889|size55936,length=55936>
##contig=<ID=scaffold5890|size55933,length=55933>
##contig=<ID=scaffold5891|size55921,length=55921>
##contig=<ID=scaffold5892|size55911,length=55911>
##contig=<ID=scaffold5893|size225650,length=225650>
##contig=<ID=scaffold5894|size55908,length=55908>
##contig=<ID=scaffold5895|size106220,length=106220>
##contig=<ID=scaffold5896|size115438,length=115438>
##contig=<ID=scaffold5897|size55860,length=55860>
##contig=<ID=scaffold5898|size55857,length=55857>
##contig=<ID=scaffold5899|size55855,length=55855>
##contig=<ID=scaffold5900|size78250,length=78250>
##contig=<ID=scaffold5901|size99945,length=99945>
##contig=<ID=scaffold5902|size97825,length=97825>
##contig=<ID=scaffold5903|size78017,length=78017>
##contig=<ID=scaffold5904|size55813,length=55813>
##contig=<ID=scaffold5905|size55800,length=55800>
##contig=<ID=scaffold5906|size73288,length=73288>
##contig=<ID=scaffold5907|size139779,length=139779>
##contig=<ID=scaffold5908|size93774,length=93774>
##contig=<ID=scaffold5909|size86457,length=86457>
##contig=<ID=scaffold5910|size98357,length=98357>
##contig=<ID=scaffold5911|size109186,length=109186>
##contig=<ID=scaffold5912|size116306,length=116306>
##contig=<ID=scaffold5913|size55725,length=55725>
##contig=<ID=scaffold5914|size190749,length=190749>
##contig=<ID=scaffold5915|size73867,length=73867>
##contig=<ID=scaffold5916|size55686,length=55686>
##contig=<ID=scaffold5917|size102919,length=102919>
##contig=<ID=scaffold5918|size55676,length=55676>
##contig=<ID=scaffold5919|size152322,length=152322>
##contig=<ID=scaffold5920|size61519,length=61519>
##contig=<ID=scaffold5921|size55650,length=55650>
##contig=<ID=scaffold5922|size76918,length=76918>
##contig=<ID=scaffold5923|size105508,length=105508>
##contig=<ID=scaffold5924|size55626,length=55626>
##contig=<ID=scaffold5925|size155237,length=155237>
##contig=<ID=scaffold5926|size102896,length=102896>
##contig=<ID=scaffold5927|size55598,length=55598>
##contig=<ID=scaffold5928|size55582,length=55582>
##contig=<ID=scaffold5929|size55581,length=55581>
##contig=<ID=scaffold5930|size122547,length=122547>
##contig=<ID=scaffold5931|size140884,length=140884>
##contig=<ID=scaffold5932|size79901,length=79901>
##contig=<ID=scaffold5933|size55553,length=55553>
##contig=<ID=scaffold5934|size77315,length=77315>
##contig=<ID=scaffold5935|size55519,length=55519>
##contig=<ID=scaffold5936|size55511,length=55511>
##contig=<ID=scaffold5937|size55500,length=55500>
##contig=<ID=scaffold5938|size55482,length=55482>
##contig=<ID=scaffold5939|size55475,length=55475>
##contig=<ID=scaffold5940|size55466,length=55466>
##contig=<ID=scaffold5941|size138670,length=138670>
##contig=<ID=scaffold5942|size55449,length=55449>
##contig=<ID=scaffold5943|size55446,length=55446>
##contig=<ID=scaffold5944|size55442,length=55442>
##contig=<ID=scaffold5945|size55440,length=55440>
##contig=<ID=scaffold5946|size55431,length=55431>
##contig=<ID=scaffold5947|size80795,length=80795>
##contig=<ID=scaffold5948|size109308,length=109308>
##contig=<ID=scaffold5949|size55417,length=55417>
##contig=<ID=scaffold5950|size55410,length=55410>
##contig=<ID=scaffold5951|size74357,length=74357>
##contig=<ID=scaffold5952|size55374,length=55374>
##contig=<ID=scaffold5953|size104176,length=104176>
##contig=<ID=scaffold5954|size92038,length=92038>
##contig=<ID=scaffold5955|size55360,length=55360>
##contig=<ID=scaffold5956|size55355,length=55355>
##contig=<ID=scaffold5957|size328954,length=328954>
##contig=<ID=scaffold5958|size55350,length=55350>
##contig=<ID=scaffold5959|size95442,length=95442>
##contig=<ID=scaffold5960|size98725,length=98725>
##contig=<ID=scaffold5961|size117496,length=117496>
##contig=<ID=scaffold5962|size55310,length=55310>
##contig=<ID=scaffold5963|size110219,length=110219>
##contig=<ID=scaffold5964|size55291,length=55291>
##contig=<ID=scaffold5965|size112987,length=112987>
##contig=<ID=scaffold5966|size55280,length=55280>
##contig=<ID=scaffold5967|size55267,length=55267>
##contig=<ID=scaffold5968|size111260,length=111260>
##contig=<ID=scaffold5969|size55265,length=55265>
##contig=<ID=scaffold5970|size55261,length=55261>
##contig=<ID=scaffold5971|size55260,length=55260>
##contig=<ID=scaffold5972|size55252,length=55252>
##contig=<ID=scaffold5973|size105289,length=105289>
##contig=<ID=scaffold5974|size55235,length=55235>
##contig=<ID=scaffold5975|size55235,length=55235>
##contig=<ID=scaffold5976|size55229,length=55229>
##contig=<ID=scaffold5977|size55223,length=55223>
##contig=<ID=scaffold5978|size55207,length=55207>
##contig=<ID=scaffold5979|size97678,length=97678>
##contig=<ID=scaffold5980|size55188,length=55188>
##contig=<ID=scaffold5981|size55180,length=55180>
##contig=<ID=scaffold5982|size55148,length=55148>
##contig=<ID=scaffold5983|size55139,length=55139>
##contig=<ID=scaffold5984|size100188,length=100188>
##contig=<ID=scaffold5985|size55111,length=55111>
##contig=<ID=scaffold5986|size60412,length=60412>
##contig=<ID=scaffold5987|size83248,length=83248>
##contig=<ID=scaffold5988|size55082,length=55082>
##contig=<ID=scaffold5989|size55071,length=55071>
##contig=<ID=scaffold5990|size99910,length=99910>
##contig=<ID=scaffold5991|size55069,length=55069>
##contig=<ID=scaffold5992|size101462,length=101462>
##contig=<ID=scaffold5993|size55035,length=55035>
##contig=<ID=scaffold5994|size55027,length=55027>
##contig=<ID=scaffold5995|size135239,length=135239>
##contig=<ID=scaffold5996|size55011,length=55011>
##contig=<ID=scaffold5997|size54984,length=54984>
##contig=<ID=scaffold5998|size98449,length=98449>
##contig=<ID=scaffold5999|size70501,length=70501>
##contig=<ID=scaffold6000|size97045,length=97045>
##contig=<ID=scaffold6001|size92595,length=92595>
##contig=<ID=scaffold6002|size68220,length=68220>
##contig=<ID=scaffold6003|size54905,length=54905>
##contig=<ID=scaffold6004|size88249,length=88249>
##contig=<ID=scaffold6005|size109918,length=109918>
##contig=<ID=scaffold6006|size67692,length=67692>
##contig=<ID=scaffold6007|size85301,length=85301>
##contig=<ID=scaffold6008|size54878,length=54878>
##contig=<ID=scaffold6009|size87496,length=87496>
##contig=<ID=scaffold6010|size125331,length=125331>
##contig=<ID=scaffold6011|size101708,length=101708>
##contig=<ID=scaffold6012|size54838,length=54838>
##contig=<ID=scaffold6013|size74987,length=74987>
##contig=<ID=scaffold6014|size83042,length=83042>
##contig=<ID=scaffold6015|size54809,length=54809>
##contig=<ID=scaffold6016|size90144,length=90144>
##contig=<ID=scaffold6017|size67647,length=67647>
##contig=<ID=scaffold6018|size54800,length=54800>
##contig=<ID=scaffold6019|size54796,length=54796>
##contig=<ID=scaffold6020|size75420,length=75420>
##contig=<ID=scaffold6021|size54787,length=54787>
##contig=<ID=scaffold6022|size54770,length=54770>
##contig=<ID=scaffold6023|size54764,length=54764>
##contig=<ID=scaffold6024|size144689,length=144689>
##contig=<ID=scaffold6025|size94151,length=94151>
##contig=<ID=scaffold6026|size54735,length=54735>
##contig=<ID=scaffold6027|size110680,length=110680>
##contig=<ID=scaffold6028|size121165,length=121165>
##contig=<ID=scaffold6029|size54693,length=54693>
##contig=<ID=scaffold6030|size236408,length=236408>
##contig=<ID=scaffold6031|size109934,length=109934>
##contig=<ID=scaffold6032|size54671,length=54671>
##contig=<ID=scaffold6033|size121005,length=121005>
##contig=<ID=scaffold6034|size54663,length=54663>
##contig=<ID=scaffold6035|size111390,length=111390>
##contig=<ID=scaffold6036|size54636,length=54636>
##contig=<ID=scaffold6037|size54635,length=54635>
##contig=<ID=scaffold6038|size54613,length=54613>
##contig=<ID=scaffold6039|size54607,length=54607>
##contig=<ID=scaffold6040|size54601,length=54601>
##contig=<ID=scaffold6041|size87162,length=87162>
##contig=<ID=scaffold6042|size54593,length=54593>
##contig=<ID=scaffold6043|size86335,length=86335>
##contig=<ID=scaffold6044|size90227,length=90227>
##contig=<ID=scaffold6045|size74087,length=74087>
##contig=<ID=scaffold6046|size146220,length=146220>
##contig=<ID=scaffold6047|size87813,length=87813>
##contig=<ID=scaffold6048|size80295,length=80295>
##contig=<ID=scaffold6049|size72234,length=72234>
##contig=<ID=scaffold6050|size67880,length=67880>
##contig=<ID=scaffold6051|size132328,length=132328>
##contig=<ID=scaffold6052|size107705,length=107705>
##contig=<ID=scaffold6053|size85371,length=85371>
##contig=<ID=scaffold6054|size54533,length=54533>
##contig=<ID=scaffold6055|size65802,length=65802>
##contig=<ID=scaffold6056|size54519,length=54519>
##contig=<ID=scaffold6057|size60713,length=60713>
##contig=<ID=scaffold6058|size89016,length=89016>
##contig=<ID=scaffold6059|size54482,length=54482>
##contig=<ID=scaffold6060|size54478,length=54478>
##contig=<ID=scaffold6061|size54478,length=54478>
##contig=<ID=scaffold6062|size54476,length=54476>
##contig=<ID=scaffold6063|size54473,length=54473>
##contig=<ID=scaffold6064|size75147,length=75147>
##contig=<ID=scaffold6065|size54468,length=54468>
##contig=<ID=scaffold6066|size54465,length=54465>
##contig=<ID=scaffold6067|size109097,length=109097>
##contig=<ID=scaffold6068|size54455,length=54455>
##contig=<ID=scaffold6069|size93351,length=93351>
##contig=<ID=scaffold6070|size54418,length=54418>
##contig=<ID=scaffold6071|size54414,length=54414>
##contig=<ID=scaffold6072|size74308,length=74308>
##contig=<ID=scaffold6073|size54406,length=54406>
##contig=<ID=scaffold6074|size54390,length=54390>
##contig=<ID=scaffold6075|size54390,length=54390>
##contig=<ID=scaffold6076|size113806,length=113806>
##contig=<ID=scaffold6077|size54379,length=54379>
##contig=<ID=scaffold6078|size76701,length=76701>
##contig=<ID=scaffold6079|size54353,length=54353>
##contig=<ID=scaffold6080|size127910,length=127910>
##contig=<ID=scaffold6081|size54347,length=54347>
##contig=<ID=scaffold6082|size93859,length=93859>
##contig=<ID=scaffold6083|size113405,length=113405>
##contig=<ID=scaffold6084|size54325,length=54325>
##contig=<ID=scaffold6085|size54320,length=54320>
##contig=<ID=scaffold6086|size86879,length=86879>
##contig=<ID=scaffold6087|size54311,length=54311>
##contig=<ID=scaffold6088|size134789,length=134789>
##contig=<ID=scaffold6089|size54284,length=54284>
##contig=<ID=scaffold6090|size54265,length=54265>
##contig=<ID=scaffold6091|size54259,length=54259>
##contig=<ID=scaffold6092|size93484,length=93484>
##contig=<ID=scaffold6093|size54218,length=54218>
##contig=<ID=scaffold6094|size96626,length=96626>
##contig=<ID=scaffold6095|size54186,length=54186>
##contig=<ID=scaffold6096|size54176,length=54176>
##contig=<ID=scaffold6097|size54159,length=54159>
##contig=<ID=scaffold6098|size73109,length=73109>
##contig=<ID=scaffold6099|size54150,length=54150>
##contig=<ID=scaffold6100|size54146,length=54146>
##contig=<ID=scaffold6101|size132733,length=132733>
##contig=<ID=scaffold6102|size88348,length=88348>
##contig=<ID=scaffold6103|size54137,length=54137>
##contig=<ID=scaffold6104|size75789,length=75789>
##contig=<ID=scaffold6105|size179569,length=179569>
##contig=<ID=scaffold6106|size127486,length=127486>
##contig=<ID=scaffold6107|size94108,length=94108>
##contig=<ID=scaffold6108|size105266,length=105266>
##contig=<ID=scaffold6109|size54115,length=54115>
##contig=<ID=scaffold6110|size54108,length=54108>
##contig=<ID=scaffold6111|size64662,length=64662>
##contig=<ID=scaffold6112|size54094,length=54094>
##contig=<ID=scaffold6113|size54087,length=54087>
##contig=<ID=scaffold6114|size54083,length=54083>
##contig=<ID=scaffold6115|size54083,length=54083>
##contig=<ID=scaffold6116|size265780,length=265780>
##contig=<ID=scaffold6117|size54077,length=54077>
##contig=<ID=scaffold6118|size73994,length=73994>
##contig=<ID=scaffold6119|size54071,length=54071>
##contig=<ID=scaffold6120|size82649,length=82649>
##contig=<ID=scaffold6121|size54063,length=54063>
##contig=<ID=scaffold6122|size166335,length=166335>
##contig=<ID=scaffold6123|size54053,length=54053>
##contig=<ID=scaffold6124|size83721,length=83721>
##contig=<ID=scaffold6125|size54038,length=54038>
##contig=<ID=scaffold6126|size101293,length=101293>
##contig=<ID=scaffold6127|size54031,length=54031>
##contig=<ID=scaffold6128|size102715,length=102715>
##contig=<ID=scaffold6129|size84967,length=84967>
##contig=<ID=scaffold6130|size93289,length=93289>
##contig=<ID=scaffold6131|size87577,length=87577>
##contig=<ID=scaffold6132|size53983,length=53983>
##contig=<ID=scaffold6133|size53983,length=53983>
##contig=<ID=scaffold6134|size99794,length=99794>
##contig=<ID=scaffold6135|size113105,length=113105>
##contig=<ID=scaffold6136|size106081,length=106081>
##contig=<ID=scaffold6137|size175383,length=175383>
##contig=<ID=scaffold6138|size104579,length=104579>
##contig=<ID=scaffold6139|size69587,length=69587>
##contig=<ID=scaffold6140|size53940,length=53940>
##contig=<ID=scaffold6141|size53938,length=53938>
##contig=<ID=scaffold6142|size53930,length=53930>
##contig=<ID=scaffold6143|size53922,length=53922>
##contig=<ID=scaffold6144|size68030,length=68030>
##contig=<ID=scaffold6145|size145372,length=145372>
##contig=<ID=scaffold6146|size190972,length=190972>
##contig=<ID=scaffold6147|size107483,length=107483>
##contig=<ID=scaffold6148|size89250,length=89250>
##contig=<ID=scaffold6149|size53891,length=53891>
##contig=<ID=scaffold6150|size101463,length=101463>
##contig=<ID=scaffold6151|size80113,length=80113>
##contig=<ID=scaffold6152|size53851,length=53851>
##contig=<ID=scaffold6153|size87703,length=87703>
##contig=<ID=scaffold6154|size53843,length=53843>
##contig=<ID=scaffold6155|size53838,length=53838>
##contig=<ID=scaffold6156|size53829,length=53829>
##contig=<ID=scaffold6157|size72139,length=72139>
##contig=<ID=scaffold6158|size53818,length=53818>
##contig=<ID=scaffold6159|size101431,length=101431>
##contig=<ID=scaffold6160|size53803,length=53803>
##contig=<ID=scaffold6161|size85378,length=85378>
##contig=<ID=scaffold6162|size74950,length=74950>
##contig=<ID=scaffold6163|size96627,length=96627>
##contig=<ID=scaffold6164|size75265,length=75265>
##contig=<ID=scaffold6165|size105998,length=105998>
##contig=<ID=scaffold6166|size110862,length=110862>
##contig=<ID=scaffold6167|size75497,length=75497>
##contig=<ID=scaffold6168|size53704,length=53704>
##contig=<ID=scaffold6169|size139064,length=139064>
##contig=<ID=scaffold6170|size91963,length=91963>
##contig=<ID=scaffold6171|size53684,length=53684>
##contig=<ID=scaffold6172|size53669,length=53669>
##contig=<ID=scaffold6173|size53665,length=53665>
##contig=<ID=scaffold6174|size72899,length=72899>
##contig=<ID=scaffold6175|size152159,length=152159>
##contig=<ID=scaffold6176|size53646,length=53646>
##contig=<ID=scaffold6177|size53638,length=53638>
##contig=<ID=scaffold6178|size53628,length=53628>
##contig=<ID=scaffold6179|size53624,length=53624>
##contig=<ID=scaffold6180|size146728,length=146728>
##contig=<ID=scaffold6181|size94652,length=94652>
##contig=<ID=scaffold6182|size53595,length=53595>
##contig=<ID=scaffold6183|size98125,length=98125>
##contig=<ID=scaffold6184|size53584,length=53584>
##contig=<ID=scaffold6185|size53583,length=53583>
##contig=<ID=scaffold6186|size105811,length=105811>
##contig=<ID=scaffold6187|size53575,length=53575>
##contig=<ID=scaffold6188|size53564,length=53564>
##contig=<ID=scaffold6189|size93871,length=93871>
##contig=<ID=scaffold6190|size53556,length=53556>
##contig=<ID=scaffold6191|size53553,length=53553>
##contig=<ID=scaffold6192|size74721,length=74721>
##contig=<ID=scaffold6193|size80044,length=80044>
##contig=<ID=scaffold6194|size100360,length=100360>
##contig=<ID=scaffold6195|size87777,length=87777>
##contig=<ID=scaffold6196|size53531,length=53531>
##contig=<ID=scaffold6197|size53528,length=53528>
##contig=<ID=scaffold6198|size172006,length=172006>
##contig=<ID=scaffold6199|size83832,length=83832>
##contig=<ID=scaffold6200|size72252,length=72252>
##contig=<ID=scaffold6201|size79344,length=79344>
##contig=<ID=scaffold6202|size53514,length=53514>
##contig=<ID=scaffold6203|size181214,length=181214>
##contig=<ID=scaffold6204|size85941,length=85941>
##contig=<ID=scaffold6205|size53507,length=53507>
##contig=<ID=scaffold6206|size100008,length=100008>
##contig=<ID=scaffold6207|size71120,length=71120>
##contig=<ID=scaffold6208|size53482,length=53482>
##contig=<ID=scaffold6209|size89422,length=89422>
##contig=<ID=scaffold6210|size109918,length=109918>
##contig=<ID=scaffold6211|size108913,length=108913>
##contig=<ID=scaffold6212|size53442,length=53442>
##contig=<ID=scaffold6213|size106696,length=106696>
##contig=<ID=scaffold6214|size92278,length=92278>
##contig=<ID=scaffold6215|size53427,length=53427>
##contig=<ID=scaffold6216|size92112,length=92112>
##contig=<ID=scaffold6217|size53419,length=53419>
##contig=<ID=scaffold6218|size66764,length=66764>
##contig=<ID=scaffold6219|size144792,length=144792>
##contig=<ID=scaffold6220|size112723,length=112723>
##contig=<ID=scaffold6221|size92357,length=92357>
##contig=<ID=scaffold6222|size53385,length=53385>
##contig=<ID=scaffold6223|size53381,length=53381>
##contig=<ID=scaffold6224|size53380,length=53380>
##contig=<ID=scaffold6225|size53376,length=53376>
##contig=<ID=scaffold6226|size53375,length=53375>
##contig=<ID=scaffold6227|size147111,length=147111>
##contig=<ID=scaffold6228|size53331,length=53331>
##contig=<ID=scaffold6229|size53327,length=53327>
##contig=<ID=scaffold6230|size78638,length=78638>
##contig=<ID=scaffold6231|size152662,length=152662>
##contig=<ID=scaffold6232|size73145,length=73145>
##contig=<ID=scaffold6233|size78626,length=78626>
##contig=<ID=scaffold6234|size102870,length=102870>
##contig=<ID=scaffold6235|size80920,length=80920>
##contig=<ID=scaffold6236|size53269,length=53269>
##contig=<ID=scaffold6237|size62077,length=62077>
##contig=<ID=scaffold6238|size53256,length=53256>
##contig=<ID=scaffold6239|size53248,length=53248>
##contig=<ID=scaffold6240|size53244,length=53244>
##contig=<ID=scaffold6241|size53244,length=53244>
##contig=<ID=scaffold6242|size215376,length=215376>
##contig=<ID=scaffold6243|size82815,length=82815>
##contig=<ID=scaffold6244|size53231,length=53231>
##contig=<ID=scaffold6245|size92827,length=92827>
##contig=<ID=scaffold6246|size82072,length=82072>
##contig=<ID=scaffold6247|size53226,length=53226>
##contig=<ID=scaffold6248|size53212,length=53212>
##contig=<ID=scaffold6249|size75132,length=75132>
##contig=<ID=scaffold6250|size53177,length=53177>
##contig=<ID=scaffold6251|size139481,length=139481>
##contig=<ID=scaffold6252|size53173,length=53173>
##contig=<ID=scaffold6253|size78631,length=78631>
##contig=<ID=scaffold6254|size53162,length=53162>
##contig=<ID=scaffold6255|size53142,length=53142>
##contig=<ID=scaffold6256|size94800,length=94800>
##contig=<ID=scaffold6257|size102321,length=102321>
##contig=<ID=scaffold6258|size57520,length=57520>
##contig=<ID=scaffold6259|size73648,length=73648>
##contig=<ID=scaffold6260|size53099,length=53099>
##contig=<ID=scaffold6261|size76669,length=76669>
##contig=<ID=scaffold6262|size105886,length=105886>
##contig=<ID=scaffold6263|size53079,length=53079>
##contig=<ID=scaffold6264|size68078,length=68078>
##contig=<ID=scaffold6265|size94541,length=94541>
##contig=<ID=scaffold6266|size204001,length=204001>
##contig=<ID=scaffold6267|size121709,length=121709>
##contig=<ID=scaffold6268|size57361,length=57361>
##contig=<ID=scaffold6269|size53031,length=53031>
##contig=<ID=scaffold6270|size76148,length=76148>
##contig=<ID=scaffold6271|size92791,length=92791>
##contig=<ID=scaffold6272|size69000,length=69000>
##contig=<ID=scaffold6273|size82454,length=82454>
##contig=<ID=scaffold6274|size151240,length=151240>
##contig=<ID=scaffold6275|size143068,length=143068>
##contig=<ID=scaffold6276|size52983,length=52983>
##contig=<ID=scaffold6277|size52982,length=52982>
##contig=<ID=scaffold6278|size70242,length=70242>
##contig=<ID=scaffold6279|size69529,length=69529>
##contig=<ID=scaffold6280|size52971,length=52971>
##contig=<ID=scaffold6281|size66852,length=66852>
##contig=<ID=scaffold6282|size52965,length=52965>
##contig=<ID=scaffold6283|size178291,length=178291>
##contig=<ID=scaffold6284|size162556,length=162556>
##contig=<ID=scaffold6285|size86197,length=86197>
##contig=<ID=scaffold6286|size74602,length=74602>
##contig=<ID=scaffold6287|size52954,length=52954>
##contig=<ID=scaffold6288|size52949,length=52949>
##contig=<ID=scaffold6289|size85871,length=85871>
##contig=<ID=scaffold6290|size68442,length=68442>
##contig=<ID=scaffold6291|size52927,length=52927>
##contig=<ID=scaffold6292|size52927,length=52927>
##contig=<ID=scaffold6293|size106702,length=106702>
##contig=<ID=scaffold6294|size52901,length=52901>
##contig=<ID=scaffold6295|size129619,length=129619>
##contig=<ID=scaffold6296|size122704,length=122704>
##contig=<ID=scaffold6297|size52881,length=52881>
##contig=<ID=scaffold6298|size52877,length=52877>
##contig=<ID=scaffold6299|size82048,length=82048>
##contig=<ID=scaffold6300|size52872,length=52872>
##contig=<ID=scaffold6301|size52868,length=52868>
##contig=<ID=scaffold6302|size126907,length=126907>
##contig=<ID=scaffold6303|size52854,length=52854>
##contig=<ID=scaffold6304|size88444,length=88444>
##contig=<ID=scaffold6305|size52847,length=52847>
##contig=<ID=scaffold6306|size52835,length=52835>
##contig=<ID=scaffold6307|size52813,length=52813>
##contig=<ID=scaffold6308|size52811,length=52811>
##contig=<ID=scaffold6309|size52809,length=52809>
##contig=<ID=scaffold6310|size52801,length=52801>
##contig=<ID=scaffold6311|size52800,length=52800>
##contig=<ID=scaffold6312|size52796,length=52796>
##contig=<ID=scaffold6313|size52783,length=52783>
##contig=<ID=scaffold6314|size70314,length=70314>
##contig=<ID=scaffold6315|size52782,length=52782>
##contig=<ID=scaffold6316|size52779,length=52779>
##contig=<ID=scaffold6317|size52773,length=52773>
##contig=<ID=scaffold6318|size52771,length=52771>
##contig=<ID=scaffold6319|size204124,length=204124>
##contig=<ID=scaffold6320|size52765,length=52765>
##contig=<ID=scaffold6321|size52758,length=52758>
##contig=<ID=scaffold6322|size52749,length=52749>
##contig=<ID=scaffold6323|size109653,length=109653>
##contig=<ID=scaffold6324|size52744,length=52744>
##contig=<ID=scaffold6325|size119126,length=119126>
##contig=<ID=scaffold6326|size81242,length=81242>
##contig=<ID=scaffold6327|size52724,length=52724>
##contig=<ID=scaffold6328|size52717,length=52717>
##contig=<ID=scaffold6329|size140121,length=140121>
##contig=<ID=scaffold6330|size52708,length=52708>
##contig=<ID=scaffold6331|size52701,length=52701>
##contig=<ID=scaffold6332|size136627,length=136627>
##contig=<ID=scaffold6333|size52684,length=52684>
##contig=<ID=scaffold6334|size80625,length=80625>
##contig=<ID=scaffold6335|size58823,length=58823>
##contig=<ID=scaffold6336|size82781,length=82781>
##contig=<ID=scaffold6337|size52676,length=52676>
##contig=<ID=scaffold6338|size97259,length=97259>
##contig=<ID=scaffold6339|size52671,length=52671>
##contig=<ID=scaffold6340|size73320,length=73320>
##contig=<ID=scaffold6341|size52665,length=52665>
##contig=<ID=scaffold6342|size141990,length=141990>
##contig=<ID=scaffold6343|size86564,length=86564>
##contig=<ID=scaffold6344|size52647,length=52647>
##contig=<ID=scaffold6345|size52635,length=52635>
##contig=<ID=scaffold6346|size52635,length=52635>
##contig=<ID=scaffold6347|size52622,length=52622>
##contig=<ID=scaffold6348|size52621,length=52621>
##contig=<ID=scaffold6349|size135808,length=135808>
##contig=<ID=scaffold6350|size64330,length=64330>
##contig=<ID=scaffold6351|size78646,length=78646>
##contig=<ID=scaffold6352|size52610,length=52610>
##contig=<ID=scaffold6353|size52602,length=52602>
##contig=<ID=scaffold6354|size52600,length=52600>
##contig=<ID=scaffold6355|size112479,length=112479>
##contig=<ID=scaffold6356|size52596,length=52596>
##contig=<ID=scaffold6357|size86720,length=86720>
##contig=<ID=scaffold6358|size52583,length=52583>
##contig=<ID=scaffold6359|size52575,length=52575>
##contig=<ID=scaffold6360|size52566,length=52566>
##contig=<ID=scaffold6361|size52565,length=52565>
##contig=<ID=scaffold6362|size52565,length=52565>
##contig=<ID=scaffold6363|size103460,length=103460>
##contig=<ID=scaffold6364|size72041,length=72041>
##contig=<ID=scaffold6365|size97314,length=97314>
##contig=<ID=scaffold6366|size52534,length=52534>
##contig=<ID=scaffold6367|size99955,length=99955>
##contig=<ID=scaffold6368|size52508,length=52508>
##contig=<ID=scaffold6369|size52507,length=52507>
##contig=<ID=scaffold6370|size96622,length=96622>
##contig=<ID=scaffold6371|size52502,length=52502>
##contig=<ID=scaffold6372|size52491,length=52491>
##contig=<ID=scaffold6373|size85265,length=85265>
##contig=<ID=scaffold6374|size110166,length=110166>
##contig=<ID=scaffold6375|size94183,length=94183>
##contig=<ID=scaffold6376|size52440,length=52440>
##contig=<ID=scaffold6377|size66639,length=66639>
##contig=<ID=scaffold6378|size107213,length=107213>
##contig=<ID=scaffold6379|size52401,length=52401>
##contig=<ID=scaffold6380|size159694,length=159694>
##contig=<ID=scaffold6381|size52391,length=52391>
##contig=<ID=scaffold6382|size52386,length=52386>
##contig=<ID=scaffold6383|size84464,length=84464>
##contig=<ID=scaffold6384|size52374,length=52374>
##contig=<ID=scaffold6385|size101604,length=101604>
##contig=<ID=scaffold6386|size67170,length=67170>
##contig=<ID=scaffold6387|size52367,length=52367>
##contig=<ID=scaffold6388|size52364,length=52364>
##contig=<ID=scaffold6389|size85995,length=85995>
##contig=<ID=scaffold6390|size100532,length=100532>
##contig=<ID=scaffold6391|size52347,length=52347>
##contig=<ID=scaffold6392|size52336,length=52336>
##contig=<ID=scaffold6393|size52335,length=52335>
##contig=<ID=scaffold6394|size103996,length=103996>
##contig=<ID=scaffold6395|size84532,length=84532>
##contig=<ID=scaffold6396|size52316,length=52316>
##contig=<ID=scaffold6397|size112829,length=112829>
##contig=<ID=scaffold6398|size111304,length=111304>
##contig=<ID=scaffold6399|size68332,length=68332>
##contig=<ID=scaffold6400|size100037,length=100037>
##contig=<ID=scaffold6401|size52287,length=52287>
##contig=<ID=scaffold6402|size64217,length=64217>
##contig=<ID=scaffold6403|size108139,length=108139>
##contig=<ID=scaffold6404|size52264,length=52264>
##contig=<ID=scaffold6405|size103352,length=103352>
##contig=<ID=scaffold6406|size52222,length=52222>
##contig=<ID=scaffold6407|size52220,length=52220>
##contig=<ID=scaffold6408|size72502,length=72502>
##contig=<ID=scaffold6409|size52195,length=52195>
##contig=<ID=scaffold6410|size241516,length=241516>
##contig=<ID=scaffold6411|size52179,length=52179>
##contig=<ID=scaffold6412|size121286,length=121286>
##contig=<ID=scaffold6413|size96661,length=96661>
##contig=<ID=scaffold6414|size78203,length=78203>
##contig=<ID=scaffold6415|size52139,length=52139>
##contig=<ID=scaffold6416|size78911,length=78911>
##contig=<ID=scaffold6417|size52132,length=52132>
##contig=<ID=scaffold6418|size52112,length=52112>
##contig=<ID=scaffold6419|size52092,length=52092>
##contig=<ID=scaffold6420|size52072,length=52072>
##contig=<ID=scaffold6421|size52071,length=52071>
##contig=<ID=scaffold6422|size75491,length=75491>
##contig=<ID=scaffold6423|size103107,length=103107>
##contig=<ID=scaffold6424|size52038,length=52038>
##contig=<ID=scaffold6425|size52034,length=52034>
##contig=<ID=scaffold6426|size52033,length=52033>
##contig=<ID=scaffold6427|size52031,length=52031>
##contig=<ID=scaffold6428|size80774,length=80774>
##contig=<ID=scaffold6429|size67785,length=67785>
##contig=<ID=scaffold6430|size83075,length=83075>
##contig=<ID=scaffold6431|size72928,length=72928>
##contig=<ID=scaffold6432|size52011,length=52011>
##contig=<ID=scaffold6433|size104259,length=104259>
##contig=<ID=scaffold6434|size52003,length=52003>
##contig=<ID=scaffold6435|size94773,length=94773>
##contig=<ID=scaffold6436|size68334,length=68334>
##contig=<ID=scaffold6437|size51977,length=51977>
##contig=<ID=scaffold6438|size113577,length=113577>
##contig=<ID=scaffold6439|size74435,length=74435>
##contig=<ID=scaffold6440|size202480,length=202480>
##contig=<ID=scaffold6441|size51932,length=51932>
##contig=<ID=scaffold6442|size51929,length=51929>
##contig=<ID=scaffold6443|size51918,length=51918>
##contig=<ID=scaffold6444|size51916,length=51916>
##contig=<ID=scaffold6445|size99138,length=99138>
##contig=<ID=scaffold6446|size51895,length=51895>
##contig=<ID=scaffold6447|size51893,length=51893>
##contig=<ID=scaffold6448|size171414,length=171414>
##contig=<ID=scaffold6449|size51863,length=51863>
##contig=<ID=scaffold6450|size105432,length=105432>
##contig=<ID=scaffold6451|size100212,length=100212>
##contig=<ID=scaffold6452|size123126,length=123126>
##contig=<ID=scaffold6453|size99852,length=99852>
##contig=<ID=scaffold6454|size51809,length=51809>
##contig=<ID=scaffold6455|size69015,length=69015>
##contig=<ID=scaffold6456|size51796,length=51796>
##contig=<ID=scaffold6457|size90992,length=90992>
##contig=<ID=scaffold6458|size141502,length=141502>
##contig=<ID=scaffold6459|size81998,length=81998>
##contig=<ID=scaffold6460|size62922,length=62922>
##contig=<ID=scaffold6461|size114795,length=114795>
##contig=<ID=scaffold6462|size51740,length=51740>
##contig=<ID=scaffold6463|size51739,length=51739>
##contig=<ID=scaffold6464|size51736,length=51736>
##contig=<ID=scaffold6465|size51729,length=51729>
##contig=<ID=scaffold6466|size132798,length=132798>
##contig=<ID=scaffold6467|size174496,length=174496>
##contig=<ID=scaffold6468|size80150,length=80150>
##contig=<ID=scaffold6469|size51712,length=51712>
##contig=<ID=scaffold6470|size51709,length=51709>
##contig=<ID=scaffold6471|size51707,length=51707>
##contig=<ID=scaffold6472|size51704,length=51704>
##contig=<ID=scaffold6473|size84731,length=84731>
##contig=<ID=scaffold6474|size65511,length=65511>
##contig=<ID=scaffold6475|size51635,length=51635>
##contig=<ID=scaffold6476|size51627,length=51627>
##contig=<ID=scaffold6477|size51624,length=51624>
##contig=<ID=scaffold6478|size51619,length=51619>
##contig=<ID=scaffold6479|size51608,length=51608>
##contig=<ID=scaffold6480|size51594,length=51594>
##contig=<ID=scaffold6481|size51592,length=51592>
##contig=<ID=scaffold6482|size101927,length=101927>
##contig=<ID=scaffold6483|size290382,length=290382>
##contig=<ID=scaffold6484|size51589,length=51589>
##contig=<ID=scaffold6485|size51583,length=51583>
##contig=<ID=scaffold6486|size51574,length=51574>
##contig=<ID=scaffold6487|size154345,length=154345>
##contig=<ID=scaffold6488|size165076,length=165076>
##contig=<ID=scaffold6489|size51563,length=51563>
##contig=<ID=scaffold6490|size51558,length=51558>
##contig=<ID=scaffold6491|size86809,length=86809>
##contig=<ID=scaffold6492|size72947,length=72947>
##contig=<ID=scaffold6493|size51545,length=51545>
##contig=<ID=scaffold6494|size72365,length=72365>
##contig=<ID=scaffold6495|size124788,length=124788>
##contig=<ID=scaffold6496|size51516,length=51516>
##contig=<ID=scaffold6497|size93194,length=93194>
##contig=<ID=scaffold6498|size51500,length=51500>
##contig=<ID=scaffold6499|size51500,length=51500>
##contig=<ID=scaffold6500|size51500,length=51500>
##contig=<ID=scaffold6501|size117890,length=117890>
##contig=<ID=scaffold6502|size51491,length=51491>
##contig=<ID=scaffold6503|size65669,length=65669>
##contig=<ID=scaffold6504|size51461,length=51461>
##contig=<ID=scaffold6505|size51457,length=51457>
##contig=<ID=scaffold6506|size51446,length=51446>
##contig=<ID=scaffold6507|size75205,length=75205>
##contig=<ID=scaffold6508|size65788,length=65788>
##contig=<ID=scaffold6509|size146267,length=146267>
##contig=<ID=scaffold6510|size51414,length=51414>
##contig=<ID=scaffold6511|size51411,length=51411>
##contig=<ID=scaffold6512|size133765,length=133765>
##contig=<ID=scaffold6513|size61116,length=61116>
##contig=<ID=scaffold6514|size51393,length=51393>
##contig=<ID=scaffold6515|size77875,length=77875>
##contig=<ID=scaffold6516|size51388,length=51388>
##contig=<ID=scaffold6517|size89398,length=89398>
##contig=<ID=scaffold6518|size51379,length=51379>
##contig=<ID=scaffold6519|size51377,length=51377>
##contig=<ID=scaffold6520|size103625,length=103625>
##contig=<ID=scaffold6521|size51375,length=51375>
##contig=<ID=scaffold6522|size74313,length=74313>
##contig=<ID=scaffold6523|size51353,length=51353>
##contig=<ID=scaffold6524|size51351,length=51351>
##contig=<ID=scaffold6525|size51340,length=51340>
##contig=<ID=scaffold6526|size117276,length=117276>
##contig=<ID=scaffold6527|size69215,length=69215>
##contig=<ID=scaffold6528|size51330,length=51330>
##contig=<ID=scaffold6529|size154033,length=154033>
##contig=<ID=scaffold6530|size51302,length=51302>
##contig=<ID=scaffold6531|size59492,length=59492>
##contig=<ID=scaffold6532|size132817,length=132817>
##contig=<ID=scaffold6533|size121177,length=121177>
##contig=<ID=scaffold6534|size51282,length=51282>
##contig=<ID=scaffold6535|size100964,length=100964>
##contig=<ID=scaffold6536|size51263,length=51263>
##contig=<ID=scaffold6537|size128148,length=128148>
##contig=<ID=scaffold6538|size51255,length=51255>
##contig=<ID=scaffold6539|size73940,length=73940>
##contig=<ID=scaffold6540|size51248,length=51248>
##contig=<ID=scaffold6541|size51246,length=51246>
##contig=<ID=scaffold6542|size69131,length=69131>
##contig=<ID=scaffold6543|size51241,length=51241>
##contig=<ID=scaffold6544|size51227,length=51227>
##contig=<ID=scaffold6545|size51215,length=51215>
##contig=<ID=scaffold6546|size51209,length=51209>
##contig=<ID=scaffold6547|size92449,length=92449>
##contig=<ID=scaffold6548|size51203,length=51203>
##contig=<ID=scaffold6549|size51194,length=51194>
##contig=<ID=scaffold6550|size88937,length=88937>
##contig=<ID=scaffold6551|size51172,length=51172>
##contig=<ID=scaffold6552|size51170,length=51170>
##contig=<ID=scaffold6553|size51169,length=51169>
##contig=<ID=scaffold6554|size77256,length=77256>
##contig=<ID=scaffold6555|size51156,length=51156>
##contig=<ID=scaffold6556|size51153,length=51153>
##contig=<ID=scaffold6557|size66823,length=66823>
##contig=<ID=scaffold6558|size57625,length=57625>
##contig=<ID=scaffold6559|size68240,length=68240>
##contig=<ID=scaffold6560|size85085,length=85085>
##contig=<ID=scaffold6561|size51124,length=51124>
##contig=<ID=scaffold6562|size51107,length=51107>
##contig=<ID=scaffold6563|size108053,length=108053>
##contig=<ID=scaffold6564|size51074,length=51074>
##contig=<ID=scaffold6565|size51067,length=51067>
##contig=<ID=scaffold6566|size83296,length=83296>
##contig=<ID=scaffold6567|size76193,length=76193>
##contig=<ID=scaffold6568|size155734,length=155734>
##contig=<ID=scaffold6569|size51040,length=51040>
##contig=<ID=scaffold6570|size107880,length=107880>
##contig=<ID=scaffold6571|size75235,length=75235>
##contig=<ID=scaffold6572|size51019,length=51019>
##contig=<ID=scaffold6573|size69092,length=69092>
##contig=<ID=scaffold6574|size62644,length=62644>
##contig=<ID=scaffold6575|size51000,length=51000>
##contig=<ID=scaffold6576|size121357,length=121357>
##contig=<ID=scaffold6577|size91365,length=91365>
##contig=<ID=scaffold6578|size59399,length=59399>
##contig=<ID=scaffold6579|size50971,length=50971>
##contig=<ID=scaffold6580|size71963,length=71963>
##contig=<ID=scaffold6581|size50968,length=50968>
##contig=<ID=scaffold6582|size66723,length=66723>
##contig=<ID=scaffold6583|size105175,length=105175>
##contig=<ID=scaffold6584|size79723,length=79723>
##contig=<ID=scaffold6585|size50951,length=50951>
##contig=<ID=scaffold6586|size50949,length=50949>
##contig=<ID=scaffold6587|size50949,length=50949>
##contig=<ID=scaffold6588|size116099,length=116099>
##contig=<ID=scaffold6589|size71562,length=71562>
##contig=<ID=scaffold6590|size61488,length=61488>
##contig=<ID=scaffold6591|size81122,length=81122>
##contig=<ID=scaffold6592|size64899,length=64899>
##contig=<ID=scaffold6593|size117195,length=117195>
##contig=<ID=scaffold6594|size81406,length=81406>
##contig=<ID=scaffold6595|size50901,length=50901>
##contig=<ID=scaffold6596|size129045,length=129045>
##contig=<ID=scaffold6597|size50882,length=50882>
##contig=<ID=scaffold6598|size50874,length=50874>
##contig=<ID=scaffold6599|size50865,length=50865>
##contig=<ID=scaffold6600|size50860,length=50860>
##contig=<ID=scaffold6601|size50860,length=50860>
##contig=<ID=scaffold6602|size61502,length=61502>
##contig=<ID=scaffold6603|size50849,length=50849>
##contig=<ID=scaffold6604|size50846,length=50846>
##contig=<ID=scaffold6605|size50833,length=50833>
##contig=<ID=scaffold6606|size66949,length=66949>
##contig=<ID=scaffold6607|size138922,length=138922>
##contig=<ID=scaffold6608|size68339,length=68339>
##contig=<ID=scaffold6609|size50797,length=50797>
##contig=<ID=scaffold6610|size50794,length=50794>
##contig=<ID=scaffold6611|size50790,length=50790>
##contig=<ID=scaffold6612|size100718,length=100718>
##contig=<ID=scaffold6613|size50784,length=50784>
##contig=<ID=scaffold6614|size99875,length=99875>
##contig=<ID=scaffold6615|size50761,length=50761>
##contig=<ID=scaffold6616|size50760,length=50760>
##contig=<ID=scaffold6617|size73395,length=73395>
##contig=<ID=scaffold6618|size92625,length=92625>
##contig=<ID=scaffold6619|size50722,length=50722>
##contig=<ID=scaffold6620|size64971,length=64971>
##contig=<ID=scaffold6621|size50702,length=50702>
##contig=<ID=scaffold6622|size50694,length=50694>
##contig=<ID=scaffold6623|size74633,length=74633>
##contig=<ID=scaffold6624|size50680,length=50680>
##contig=<ID=scaffold6625|size84653,length=84653>
##contig=<ID=scaffold6626|size50667,length=50667>
##contig=<ID=scaffold6627|size112291,length=112291>
##contig=<ID=scaffold6628|size77596,length=77596>
##contig=<ID=scaffold6629|size80248,length=80248>
##contig=<ID=scaffold6630|size50627,length=50627>
##contig=<ID=scaffold6631|size142014,length=142014>
##contig=<ID=scaffold6632|size50625,length=50625>
##contig=<ID=scaffold6633|size137857,length=137857>
##contig=<ID=scaffold6634|size50621,length=50621>
##contig=<ID=scaffold6635|size50617,length=50617>
##contig=<ID=scaffold6636|size82720,length=82720>
##contig=<ID=scaffold6637|size97028,length=97028>
##contig=<ID=scaffold6638|size58098,length=58098>
##contig=<ID=scaffold6639|size76022,length=76022>
##contig=<ID=scaffold6640|size50569,length=50569>
##contig=<ID=scaffold6641|size50555,length=50555>
##contig=<ID=scaffold6642|size50553,length=50553>
##contig=<ID=scaffold6643|size50541,length=50541>
##contig=<ID=scaffold6644|size50523,length=50523>
##contig=<ID=scaffold6645|size79183,length=79183>
##contig=<ID=scaffold6646|size80491,length=80491>
##contig=<ID=scaffold6647|size104803,length=104803>
##contig=<ID=scaffold6648|size50477,length=50477>
##contig=<ID=scaffold6649|size50473,length=50473>
##contig=<ID=scaffold6650|size66628,length=66628>
##contig=<ID=scaffold6651|size111196,length=111196>
##contig=<ID=scaffold6652|size50452,length=50452>
##contig=<ID=scaffold6653|size50445,length=50445>
##contig=<ID=scaffold6654|size66187,length=66187>
##contig=<ID=scaffold6655|size50433,length=50433>
##contig=<ID=scaffold6656|size100798,length=100798>
##contig=<ID=scaffold6657|size50426,length=50426>
##contig=<ID=scaffold6658|size50424,length=50424>
##contig=<ID=scaffold6659|size50419,length=50419>
##contig=<ID=scaffold6660|size93245,length=93245>
##contig=<ID=scaffold6661|size93731,length=93731>
##contig=<ID=scaffold6662|size50407,length=50407>
##contig=<ID=scaffold6663|size50400,length=50400>
##contig=<ID=scaffold6664|size102226,length=102226>
##contig=<ID=scaffold6665|size50384,length=50384>
##contig=<ID=scaffold6666|size83753,length=83753>
##contig=<ID=scaffold6667|size50384,length=50384>
##contig=<ID=scaffold6668|size87946,length=87946>
##contig=<ID=scaffold6669|size50372,length=50372>
##contig=<ID=scaffold6670|size102083,length=102083>
##contig=<ID=scaffold6671|size50369,length=50369>
##contig=<ID=scaffold6672|size50367,length=50367>
##contig=<ID=scaffold6673|size87085,length=87085>
##contig=<ID=scaffold6674|size50335,length=50335>
##contig=<ID=scaffold6675|size50333,length=50333>
##contig=<ID=scaffold6676|size50331,length=50331>
##contig=<ID=scaffold6677|size96833,length=96833>
##contig=<ID=scaffold6678|size50324,length=50324>
##contig=<ID=scaffold6679|size50322,length=50322>
##contig=<ID=scaffold6680|size50317,length=50317>
##contig=<ID=scaffold6681|size114167,length=114167>
##contig=<ID=scaffold6682|size78175,length=78175>
##contig=<ID=scaffold6683|size137260,length=137260>
##contig=<ID=scaffold6684|size114491,length=114491>
##contig=<ID=scaffold6685|size90079,length=90079>
##contig=<ID=scaffold6686|size50292,length=50292>
##contig=<ID=scaffold6687|size50289,length=50289>
##contig=<ID=scaffold6688|size63819,length=63819>
##contig=<ID=scaffold6689|size61348,length=61348>
##contig=<ID=scaffold6690|size50279,length=50279>
##contig=<ID=scaffold6691|size50274,length=50274>
##contig=<ID=scaffold6692|size93898,length=93898>
##contig=<ID=scaffold6693|size50254,length=50254>
##contig=<ID=scaffold6694|size134747,length=134747>
##contig=<ID=scaffold6695|size50234,length=50234>
##contig=<ID=scaffold6696|size86194,length=86194>
##contig=<ID=scaffold6697|size63113,length=63113>
##contig=<ID=scaffold6698|size50215,length=50215>
##contig=<ID=scaffold6699|size112124,length=112124>
##contig=<ID=scaffold6700|size50198,length=50198>
##contig=<ID=scaffold6701|size136866,length=136866>
##contig=<ID=scaffold6702|size50194,length=50194>
##contig=<ID=scaffold6703|size62042,length=62042>
##contig=<ID=scaffold6704|size50176,length=50176>
##contig=<ID=scaffold6705|size50169,length=50169>
##contig=<ID=scaffold6706|size101735,length=101735>
##contig=<ID=scaffold6707|size145850,length=145850>
##contig=<ID=scaffold6708|size93365,length=93365>
##contig=<ID=scaffold6709|size61367,length=61367>
##contig=<ID=scaffold6710|size79272,length=79272>
##contig=<ID=scaffold6711|size73488,length=73488>
##contig=<ID=scaffold6712|size71811,length=71811>
##contig=<ID=scaffold6713|size50131,length=50131>
##contig=<ID=scaffold6714|size121791,length=121791>
##contig=<ID=scaffold6715|size50122,length=50122>
##contig=<ID=scaffold6716|size81903,length=81903>
##contig=<ID=scaffold6717|size50113,length=50113>
##contig=<ID=scaffold6718|size110288,length=110288>
##contig=<ID=scaffold6719|size50079,length=50079>
##contig=<ID=scaffold6720|size50078,length=50078>
##contig=<ID=scaffold6721|size73621,length=73621>
##contig=<ID=scaffold6722|size50061,length=50061>
##contig=<ID=scaffold6723|size50050,length=50050>
##contig=<ID=scaffold6724|size50049,length=50049>
##contig=<ID=scaffold6725|size127633,length=127633>
##contig=<ID=scaffold6726|size50044,length=50044>
##contig=<ID=scaffold6727|size50040,length=50040>
##contig=<ID=scaffold6728|size166737,length=166737>
##contig=<ID=scaffold6729|size50020,length=50020>
##contig=<ID=scaffold6730|size147307,length=147307>
##contig=<ID=scaffold6731|size162938,length=162938>
##contig=<ID=scaffold6732|size50011,length=50011>
##contig=<ID=scaffold6733|size117468,length=117468>
##contig=<ID=scaffold6734|size70012,length=70012>
##contig=<ID=scaffold6735|size79172,length=79172>
##contig=<ID=scaffold6736|size81948,length=81948>
##contig=<ID=scaffold6737|size49947,length=49947>
##contig=<ID=scaffold6738|size80345,length=80345>
##contig=<ID=scaffold6739|size74793,length=74793>
##contig=<ID=scaffold6740|size88578,length=88578>
##contig=<ID=scaffold6741|size49910,length=49910>
##contig=<ID=scaffold6742|size49889,length=49889>
##contig=<ID=scaffold6743|size98531,length=98531>
##contig=<ID=scaffold6744|size72337,length=72337>
##contig=<ID=scaffold6745|size49876,length=49876>
##contig=<ID=scaffold6746|size95165,length=95165>
##contig=<ID=scaffold6747|size84188,length=84188>
##contig=<ID=scaffold6748|size49852,length=49852>
##contig=<ID=scaffold6749|size92021,length=92021>
##contig=<ID=scaffold6750|size87075,length=87075>
##contig=<ID=scaffold6751|size49836,length=49836>
##contig=<ID=scaffold6752|size153366,length=153366>
##contig=<ID=scaffold6753|size49798,length=49798>
##contig=<ID=scaffold6754|size49794,length=49794>
##contig=<ID=scaffold6755|size49782,length=49782>
##contig=<ID=scaffold6756|size176597,length=176597>
##contig=<ID=scaffold6757|size49777,length=49777>
##contig=<ID=scaffold6758|size49775,length=49775>
##contig=<ID=scaffold6759|size181455,length=181455>
##contig=<ID=scaffold6760|size72885,length=72885>
##contig=<ID=scaffold6761|size49734,length=49734>
##contig=<ID=scaffold6762|size96290,length=96290>
##contig=<ID=scaffold6763|size49726,length=49726>
##contig=<ID=scaffold6764|size65871,length=65871>
##contig=<ID=scaffold6765|size70323,length=70323>
##contig=<ID=scaffold6766|size49697,length=49697>
##contig=<ID=scaffold6767|size160857,length=160857>
##contig=<ID=scaffold6768|size49693,length=49693>
##contig=<ID=scaffold6769|size136530,length=136530>
##contig=<ID=scaffold6770|size108272,length=108272>
##contig=<ID=scaffold6771|size49666,length=49666>
##contig=<ID=scaffold6772|size72955,length=72955>
##contig=<ID=scaffold6773|size49656,length=49656>
##contig=<ID=scaffold6774|size130978,length=130978>
##contig=<ID=scaffold6775|size66777,length=66777>
##contig=<ID=scaffold6776|size49630,length=49630>
##contig=<ID=scaffold6777|size49630,length=49630>
##contig=<ID=scaffold6778|size49625,length=49625>
##contig=<ID=scaffold6779|size70978,length=70978>
##contig=<ID=scaffold6780|size235009,length=235009>
##contig=<ID=scaffold6781|size49621,length=49621>
##contig=<ID=scaffold6782|size89013,length=89013>
##contig=<ID=scaffold6783|size137216,length=137216>
##contig=<ID=scaffold6784|size67639,length=67639>
##contig=<ID=scaffold6785|size49613,length=49613>
##contig=<ID=scaffold6786|size49604,length=49604>
##contig=<ID=scaffold6787|size49572,length=49572>
##contig=<ID=scaffold6788|size90418,length=90418>
##contig=<ID=scaffold6789|size91586,length=91586>
##contig=<ID=scaffold6790|size205854,length=205854>
##contig=<ID=scaffold6791|size49550,length=49550>
##contig=<ID=scaffold6792|size49538,length=49538>
##contig=<ID=scaffold6793|size125407,length=125407>
##contig=<ID=scaffold6794|size77250,length=77250>
##contig=<ID=scaffold6795|size59502,length=59502>
##contig=<ID=scaffold6796|size66117,length=66117>
##contig=<ID=scaffold6797|size49481,length=49481>
##contig=<ID=scaffold6798|size78664,length=78664>
##contig=<ID=scaffold6799|size49478,length=49478>
##contig=<ID=scaffold6800|size49475,length=49475>
##contig=<ID=scaffold6801|size49456,length=49456>
##contig=<ID=scaffold6802|size49452,length=49452>
##contig=<ID=scaffold6803|size124630,length=124630>
##contig=<ID=scaffold6804|size128997,length=128997>
##contig=<ID=scaffold6805|size49438,length=49438>
##contig=<ID=scaffold6806|size114306,length=114306>
##contig=<ID=scaffold6807|size101399,length=101399>
##contig=<ID=scaffold6808|size49418,length=49418>
##contig=<ID=scaffold6809|size102865,length=102865>
##contig=<ID=scaffold6810|size92643,length=92643>
##contig=<ID=scaffold6811|size49399,length=49399>
##contig=<ID=scaffold6812|size81782,length=81782>
##contig=<ID=scaffold6813|size214899,length=214899>
##contig=<ID=scaffold6814|size90367,length=90367>
##contig=<ID=scaffold6815|size49396,length=49396>
##contig=<ID=scaffold6816|size111203,length=111203>
##contig=<ID=scaffold6817|size59646,length=59646>
##contig=<ID=scaffold6818|size112448,length=112448>
##contig=<ID=scaffold6819|size77023,length=77023>
##contig=<ID=scaffold6820|size49342,length=49342>
##contig=<ID=scaffold6821|size49334,length=49334>
##contig=<ID=scaffold6822|size49325,length=49325>
##contig=<ID=scaffold6823|size112301,length=112301>
##contig=<ID=scaffold6824|size49324,length=49324>
##contig=<ID=scaffold6825|size49307,length=49307>
##contig=<ID=scaffold6826|size119133,length=119133>
##contig=<ID=scaffold6827|size97368,length=97368>
##contig=<ID=scaffold6828|size112246,length=112246>
##contig=<ID=scaffold6829|size49272,length=49272>
##contig=<ID=scaffold6830|size49267,length=49267>
##contig=<ID=scaffold6831|size165202,length=165202>
##contig=<ID=scaffold6832|size58450,length=58450>
##contig=<ID=scaffold6833|size89161,length=89161>
##contig=<ID=scaffold6834|size49237,length=49237>
##contig=<ID=scaffold6835|size122550,length=122550>
##contig=<ID=scaffold6836|size49227,length=49227>
##contig=<ID=scaffold6837|size61124,length=61124>
##contig=<ID=scaffold6838|size49220,length=49220>
##contig=<ID=scaffold6839|size49219,length=49219>
##contig=<ID=scaffold6840|size49211,length=49211>
##contig=<ID=scaffold6841|size49210,length=49210>
##contig=<ID=scaffold6842|size62047,length=62047>
##contig=<ID=scaffold6843|size71923,length=71923>
##contig=<ID=scaffold6844|size49190,length=49190>
##contig=<ID=scaffold6845|size137197,length=137197>
##contig=<ID=scaffold6846|size163065,length=163065>
##contig=<ID=scaffold6847|size113055,length=113055>
##contig=<ID=scaffold6848|size70121,length=70121>
##contig=<ID=scaffold6849|size97179,length=97179>
##contig=<ID=scaffold6850|size49166,length=49166>
##contig=<ID=scaffold6851|size49156,length=49156>
##contig=<ID=scaffold6852|size49146,length=49146>
##contig=<ID=scaffold6853|size49134,length=49134>
##contig=<ID=scaffold6854|size49131,length=49131>
##contig=<ID=scaffold6855|size66610,length=66610>
##contig=<ID=scaffold6856|size49118,length=49118>
##contig=<ID=scaffold6857|size49116,length=49116>
##contig=<ID=scaffold6858|size86951,length=86951>
##contig=<ID=scaffold6859|size60274,length=60274>
##contig=<ID=scaffold6860|size84001,length=84001>
##contig=<ID=scaffold6861|size49081,length=49081>
##contig=<ID=scaffold6862|size263820,length=263820>
##contig=<ID=scaffold6863|size181143,length=181143>
##contig=<ID=scaffold6864|size71274,length=71274>
##contig=<ID=scaffold6865|size49035,length=49035>
##contig=<ID=scaffold6866|size93077,length=93077>
##contig=<ID=scaffold6867|size62589,length=62589>
##contig=<ID=scaffold6868|size68296,length=68296>
##contig=<ID=scaffold6869|size48988,length=48988>
##contig=<ID=scaffold6870|size48987,length=48987>
##contig=<ID=scaffold6871|size48980,length=48980>
##contig=<ID=scaffold6872|size48976,length=48976>
##contig=<ID=scaffold6873|size48970,length=48970>
##contig=<ID=scaffold6874|size81427,length=81427>
##contig=<ID=scaffold6875|size116161,length=116161>
##contig=<ID=scaffold6876|size59790,length=59790>
##contig=<ID=scaffold6877|size48951,length=48951>
##contig=<ID=scaffold6878|size48950,length=48950>
##contig=<ID=scaffold6879|size48942,length=48942>
##contig=<ID=scaffold6880|size92072,length=92072>
##contig=<ID=scaffold6881|size48928,length=48928>
##contig=<ID=scaffold6882|size48922,length=48922>
##contig=<ID=scaffold6883|size48919,length=48919>
##contig=<ID=scaffold6884|size48915,length=48915>
##contig=<ID=scaffold6885|size48909,length=48909>
##contig=<ID=scaffold6886|size58787,length=58787>
##contig=<ID=scaffold6887|size107928,length=107928>
##contig=<ID=scaffold6888|size48902,length=48902>
##contig=<ID=scaffold6889|size61719,length=61719>
##contig=<ID=scaffold6890|size48895,length=48895>
##contig=<ID=scaffold6891|size48892,length=48892>
##contig=<ID=scaffold6892|size88268,length=88268>
##contig=<ID=scaffold6893|size104396,length=104396>
##contig=<ID=scaffold6894|size75548,length=75548>
##contig=<ID=scaffold6895|size48875,length=48875>
##contig=<ID=scaffold6896|size63663,length=63663>
##contig=<ID=scaffold6897|size111811,length=111811>
##contig=<ID=scaffold6898|size48847,length=48847>
##contig=<ID=scaffold6899|size48844,length=48844>
##contig=<ID=scaffold6900|size48840,length=48840>
##contig=<ID=scaffold6901|size48839,length=48839>
##contig=<ID=scaffold6902|size124175,length=124175>
##contig=<ID=scaffold6903|size48826,length=48826>
##contig=<ID=scaffold6904|size69075,length=69075>
##contig=<ID=scaffold6905|size98830,length=98830>
##contig=<ID=scaffold6906|size48804,length=48804>
##contig=<ID=scaffold6907|size48796,length=48796>
##contig=<ID=scaffold6908|size103144,length=103144>
##contig=<ID=scaffold6909|size48771,length=48771>
##contig=<ID=scaffold6910|size48770,length=48770>
##contig=<ID=scaffold6911|size48767,length=48767>
##contig=<ID=scaffold6912|size48766,length=48766>
##contig=<ID=scaffold6913|size60162,length=60162>
##contig=<ID=scaffold6914|size72805,length=72805>
##contig=<ID=scaffold6915|size102310,length=102310>
##contig=<ID=scaffold6916|size88089,length=88089>
##contig=<ID=scaffold6917|size62635,length=62635>
##contig=<ID=scaffold6918|size68803,length=68803>
##contig=<ID=scaffold6919|size87135,length=87135>
##contig=<ID=scaffold6920|size82027,length=82027>
##contig=<ID=scaffold6921|size48724,length=48724>
##contig=<ID=scaffold6922|size128245,length=128245>
##contig=<ID=scaffold6923|size48701,length=48701>
##contig=<ID=scaffold6924|size48696,length=48696>
##contig=<ID=scaffold6925|size74532,length=74532>
##contig=<ID=scaffold6926|size48685,length=48685>
##contig=<ID=scaffold6927|size88376,length=88376>
##contig=<ID=scaffold6928|size76209,length=76209>
##contig=<ID=scaffold6929|size142323,length=142323>
##contig=<ID=scaffold6930|size60524,length=60524>
##contig=<ID=scaffold6931|size71653,length=71653>
##contig=<ID=scaffold6932|size48650,length=48650>
##contig=<ID=scaffold6933|size48636,length=48636>
##contig=<ID=scaffold6934|size48635,length=48635>
##contig=<ID=scaffold6935|size48622,length=48622>
##contig=<ID=scaffold6936|size60704,length=60704>
##contig=<ID=scaffold6937|size98117,length=98117>
##contig=<ID=scaffold6938|size57721,length=57721>
##contig=<ID=scaffold6939|size48608,length=48608>
##contig=<ID=scaffold6940|size91055,length=91055>
##contig=<ID=scaffold6941|size48596,length=48596>
##contig=<ID=scaffold6942|size105062,length=105062>
##contig=<ID=scaffold6943|size48576,length=48576>
##contig=<ID=scaffold6944|size48571,length=48571>
##contig=<ID=scaffold6945|size99616,length=99616>
##contig=<ID=scaffold6946|size48566,length=48566>
##contig=<ID=scaffold6947|size48558,length=48558>
##contig=<ID=scaffold6948|size48554,length=48554>
##contig=<ID=scaffold6949|size137242,length=137242>
##contig=<ID=scaffold6950|size96417,length=96417>
##contig=<ID=scaffold6951|size48544,length=48544>
##contig=<ID=scaffold6952|size48543,length=48543>
##contig=<ID=scaffold6953|size48535,length=48535>
##contig=<ID=scaffold6954|size48529,length=48529>
##contig=<ID=scaffold6955|size84350,length=84350>
##contig=<ID=scaffold6956|size65393,length=65393>
##contig=<ID=scaffold6957|size155709,length=155709>
##contig=<ID=scaffold6958|size48499,length=48499>
##contig=<ID=scaffold6959|size90020,length=90020>
##contig=<ID=scaffold6960|size48484,length=48484>
##contig=<ID=scaffold6961|size124016,length=124016>
##contig=<ID=scaffold6962|size59869,length=59869>
##contig=<ID=scaffold6963|size65531,length=65531>
##contig=<ID=scaffold6964|size48463,length=48463>
##contig=<ID=scaffold6965|size95429,length=95429>
##contig=<ID=scaffold6966|size48460,length=48460>
##contig=<ID=scaffold6967|size48457,length=48457>
##contig=<ID=scaffold6968|size99967,length=99967>
##contig=<ID=scaffold6969|size48444,length=48444>
##contig=<ID=scaffold6970|size98433,length=98433>
##contig=<ID=scaffold6971|size48426,length=48426>
##contig=<ID=scaffold6972|size48407,length=48407>
##contig=<ID=scaffold6973|size89603,length=89603>
##contig=<ID=scaffold6974|size48402,length=48402>
##contig=<ID=scaffold6975|size214720,length=214720>
##contig=<ID=scaffold6976|size67631,length=67631>
##contig=<ID=scaffold6977|size116272,length=116272>
##contig=<ID=scaffold6978|size48348,length=48348>
##contig=<ID=scaffold6979|size182388,length=182388>
##contig=<ID=scaffold6980|size69926,length=69926>
##contig=<ID=scaffold6981|size48345,length=48345>
##contig=<ID=scaffold6982|size120226,length=120226>
##contig=<ID=scaffold6983|size48331,length=48331>
##contig=<ID=scaffold6984|size48328,length=48328>
##contig=<ID=scaffold6985|size80337,length=80337>
##contig=<ID=scaffold6986|size85121,length=85121>
##contig=<ID=scaffold6987|size48305,length=48305>
##contig=<ID=scaffold6988|size96605,length=96605>
##contig=<ID=scaffold6989|size89256,length=89256>
##contig=<ID=scaffold6990|size48269,length=48269>
##contig=<ID=scaffold6991|size48265,length=48265>
##contig=<ID=scaffold6992|size48264,length=48264>
##contig=<ID=scaffold6993|size93366,length=93366>
##contig=<ID=scaffold6994|size84216,length=84216>
##contig=<ID=scaffold6995|size48251,length=48251>
##contig=<ID=scaffold6996|size72728,length=72728>
##contig=<ID=scaffold6997|size126862,length=126862>
##contig=<ID=scaffold6998|size48229,length=48229>
##contig=<ID=scaffold6999|size70073,length=70073>
##contig=<ID=scaffold7000|size48210,length=48210>
##contig=<ID=scaffold7001|size130809,length=130809>
##contig=<ID=scaffold7002|size48152,length=48152>
##contig=<ID=scaffold7003|size58819,length=58819>
##contig=<ID=scaffold7004|size185443,length=185443>
##contig=<ID=scaffold7005|size110290,length=110290>
##contig=<ID=scaffold7006|size87173,length=87173>
##contig=<ID=scaffold7007|size108846,length=108846>
##contig=<ID=scaffold7008|size74010,length=74010>
##contig=<ID=scaffold7009|size74137,length=74137>
##contig=<ID=scaffold7010|size67242,length=67242>
##contig=<ID=scaffold7011|size48110,length=48110>
##contig=<ID=scaffold7012|size48107,length=48107>
##contig=<ID=scaffold7013|size88862,length=88862>
##contig=<ID=scaffold7014|size76575,length=76575>
##contig=<ID=scaffold7015|size59166,length=59166>
##contig=<ID=scaffold7016|size48101,length=48101>
##contig=<ID=scaffold7017|size48097,length=48097>
##contig=<ID=scaffold7018|size48081,length=48081>
##contig=<ID=scaffold7019|size48079,length=48079>
##contig=<ID=scaffold7020|size76815,length=76815>
##contig=<ID=scaffold7021|size77757,length=77757>
##contig=<ID=scaffold7022|size104780,length=104780>
##contig=<ID=scaffold7023|size48057,length=48057>
##contig=<ID=scaffold7024|size48054,length=48054>
##contig=<ID=scaffold7025|size48047,length=48047>
##contig=<ID=scaffold7026|size75651,length=75651>
##contig=<ID=scaffold7027|size48035,length=48035>
##contig=<ID=scaffold7028|size65495,length=65495>
##contig=<ID=scaffold7029|size48026,length=48026>
##contig=<ID=scaffold7030|size236061,length=236061>
##contig=<ID=scaffold7031|size207325,length=207325>
##contig=<ID=scaffold7032|size48018,length=48018>
##contig=<ID=scaffold7033|size72301,length=72301>
##contig=<ID=scaffold7034|size48009,length=48009>
##contig=<ID=scaffold7035|size48005,length=48005>
##contig=<ID=scaffold7036|size48002,length=48002>
##contig=<ID=scaffold7037|size47995,length=47995>
##contig=<ID=scaffold7038|size93185,length=93185>
##contig=<ID=scaffold7039|size96865,length=96865>
##contig=<ID=scaffold7040|size86703,length=86703>
##contig=<ID=scaffold7041|size62171,length=62171>
##contig=<ID=scaffold7042|size47971,length=47971>
##contig=<ID=scaffold7043|size47964,length=47964>
##contig=<ID=scaffold7044|size47946,length=47946>
##contig=<ID=scaffold7045|size47940,length=47940>
##contig=<ID=scaffold7046|size87487,length=87487>
##contig=<ID=scaffold7047|size62808,length=62808>
##contig=<ID=scaffold7048|size47931,length=47931>
##contig=<ID=scaffold7049|size115089,length=115089>
##contig=<ID=scaffold7050|size153777,length=153777>
##contig=<ID=scaffold7051|size63210,length=63210>
##contig=<ID=scaffold7052|size47912,length=47912>
##contig=<ID=scaffold7053|size47909,length=47909>
##contig=<ID=scaffold7054|size72169,length=72169>
##contig=<ID=scaffold7055|size70714,length=70714>
##contig=<ID=scaffold7056|size47903,length=47903>
##contig=<ID=scaffold7057|size47893,length=47893>
##contig=<ID=scaffold7058|size152772,length=152772>
##contig=<ID=scaffold7059|size47873,length=47873>
##contig=<ID=scaffold7060|size87692,length=87692>
##contig=<ID=scaffold7061|size47863,length=47863>
##contig=<ID=scaffold7062|size98802,length=98802>
##contig=<ID=scaffold7063|size85450,length=85450>
##contig=<ID=scaffold7064|size76400,length=76400>
##contig=<ID=scaffold7065|size115238,length=115238>
##contig=<ID=scaffold7066|size47818,length=47818>
##contig=<ID=scaffold7067|size66113,length=66113>
##contig=<ID=scaffold7068|size63137,length=63137>
##contig=<ID=scaffold7069|size72143,length=72143>
##contig=<ID=scaffold7070|size56978,length=56978>
##contig=<ID=scaffold7071|size47798,length=47798>
##contig=<ID=scaffold7072|size124436,length=124436>
##contig=<ID=scaffold7073|size47791,length=47791>
##contig=<ID=scaffold7074|size115685,length=115685>
##contig=<ID=scaffold7075|size196731,length=196731>
##contig=<ID=scaffold7076|size47771,length=47771>
##contig=<ID=scaffold7077|size47770,length=47770>
##contig=<ID=scaffold7078|size47768,length=47768>
##contig=<ID=scaffold7079|size47762,length=47762>
##contig=<ID=scaffold7080|size47758,length=47758>
##contig=<ID=scaffold7081|size73075,length=73075>
##contig=<ID=scaffold7082|size88875,length=88875>
##contig=<ID=scaffold7083|size47752,length=47752>
##contig=<ID=scaffold7084|size47728,length=47728>
##contig=<ID=scaffold7085|size47727,length=47727>
##contig=<ID=scaffold7086|size88473,length=88473>
##contig=<ID=scaffold7087|size47719,length=47719>
##contig=<ID=scaffold7088|size152743,length=152743>
##contig=<ID=scaffold7089|size76981,length=76981>
##contig=<ID=scaffold7090|size47708,length=47708>
##contig=<ID=scaffold7091|size47695,length=47695>
##contig=<ID=scaffold7092|size47690,length=47690>
##contig=<ID=scaffold7093|size47688,length=47688>
##contig=<ID=scaffold7094|size170138,length=170138>
##contig=<ID=scaffold7095|size47680,length=47680>
##contig=<ID=scaffold7096|size47676,length=47676>
##contig=<ID=scaffold7097|size47674,length=47674>
##contig=<ID=scaffold7098|size47673,length=47673>
##contig=<ID=scaffold7099|size83876,length=83876>
##contig=<ID=scaffold7100|size47672,length=47672>
##contig=<ID=scaffold7101|size47656,length=47656>
##contig=<ID=scaffold7102|size47655,length=47655>
##contig=<ID=scaffold7103|size57742,length=57742>
##contig=<ID=scaffold7104|size47646,length=47646>
##contig=<ID=scaffold7105|size47635,length=47635>
##contig=<ID=scaffold7106|size47628,length=47628>
##contig=<ID=scaffold7107|size47616,length=47616>
##contig=<ID=scaffold7108|size47615,length=47615>
##contig=<ID=scaffold7109|size47612,length=47612>
##contig=<ID=scaffold7110|size47607,length=47607>
##contig=<ID=scaffold7111|size47592,length=47592>
##contig=<ID=scaffold7112|size72411,length=72411>
##contig=<ID=scaffold7113|size47574,length=47574>
##contig=<ID=scaffold7114|size47573,length=47573>
##contig=<ID=scaffold7115|size64842,length=64842>
##contig=<ID=scaffold7116|size47563,length=47563>
##contig=<ID=scaffold7117|size47562,length=47562>
##contig=<ID=scaffold7118|size47558,length=47558>
##contig=<ID=scaffold7119|size47558,length=47558>
##contig=<ID=scaffold7120|size55515,length=55515>
##contig=<ID=scaffold7121|size47546,length=47546>
##contig=<ID=scaffold7122|size90387,length=90387>
##contig=<ID=scaffold7123|size47537,length=47537>
##contig=<ID=scaffold7124|size47536,length=47536>
##contig=<ID=scaffold7125|size73082,length=73082>
##contig=<ID=scaffold7126|size75597,length=75597>
##contig=<ID=scaffold7127|size75849,length=75849>
##contig=<ID=scaffold7128|size47506,length=47506>
##contig=<ID=scaffold7129|size47494,length=47494>
##contig=<ID=scaffold7130|size47494,length=47494>
##contig=<ID=scaffold7131|size47493,length=47493>
##contig=<ID=scaffold7132|size68269,length=68269>
##contig=<ID=scaffold7133|size62390,length=62390>
##contig=<ID=scaffold7134|size63879,length=63879>
##contig=<ID=scaffold7135|size47453,length=47453>
##contig=<ID=scaffold7136|size54614,length=54614>
##contig=<ID=scaffold7137|size102846,length=102846>
##contig=<ID=scaffold7138|size64355,length=64355>
##contig=<ID=scaffold7139|size47444,length=47444>
##contig=<ID=scaffold7140|size65936,length=65936>
##contig=<ID=scaffold7141|size47427,length=47427>
##contig=<ID=scaffold7142|size59771,length=59771>
##contig=<ID=scaffold7143|size47424,length=47424>
##contig=<ID=scaffold7144|size47422,length=47422>
##contig=<ID=scaffold7145|size81217,length=81217>
##contig=<ID=scaffold7146|size47421,length=47421>
##contig=<ID=scaffold7147|size47420,length=47420>
##contig=<ID=scaffold7148|size47417,length=47417>
##contig=<ID=scaffold7149|size67001,length=67001>
##contig=<ID=scaffold7150|size97413,length=97413>
##contig=<ID=scaffold7151|size79028,length=79028>
##contig=<ID=scaffold7152|size47383,length=47383>
##contig=<ID=scaffold7153|size65433,length=65433>
##contig=<ID=scaffold7154|size119141,length=119141>
##contig=<ID=scaffold7155|size47368,length=47368>
##contig=<ID=scaffold7156|size81098,length=81098>
##contig=<ID=scaffold7157|size102847,length=102847>
##contig=<ID=scaffold7158|size47344,length=47344>
##contig=<ID=scaffold7159|size116546,length=116546>
##contig=<ID=scaffold7160|size101947,length=101947>
##contig=<ID=scaffold7161|size47326,length=47326>
##contig=<ID=scaffold7162|size73730,length=73730>
##contig=<ID=scaffold7163|size70791,length=70791>
##contig=<ID=scaffold7164|size47312,length=47312>
##contig=<ID=scaffold7165|size47311,length=47311>
##contig=<ID=scaffold7166|size159513,length=159513>
##contig=<ID=scaffold7167|size55893,length=55893>
##contig=<ID=scaffold7168|size47286,length=47286>
##contig=<ID=scaffold7169|size47284,length=47284>
##contig=<ID=scaffold7170|size63418,length=63418>
##contig=<ID=scaffold7171|size47279,length=47279>
##contig=<ID=scaffold7172|size81673,length=81673>
##contig=<ID=scaffold7173|size47252,length=47252>
##contig=<ID=scaffold7174|size47241,length=47241>
##contig=<ID=scaffold7175|size104123,length=104123>
##contig=<ID=scaffold7176|size47231,length=47231>
##contig=<ID=scaffold7177|size47229,length=47229>
##contig=<ID=scaffold7178|size82884,length=82884>
##contig=<ID=scaffold7179|size47208,length=47208>
##contig=<ID=scaffold7180|size103377,length=103377>
##contig=<ID=scaffold7181|size79266,length=79266>
##contig=<ID=scaffold7182|size47189,length=47189>
##contig=<ID=scaffold7183|size193232,length=193232>
##contig=<ID=scaffold7184|size61778,length=61778>
##contig=<ID=scaffold7185|size85594,length=85594>
##contig=<ID=scaffold7186|size86669,length=86669>
##contig=<ID=scaffold7187|size47163,length=47163>
##contig=<ID=scaffold7188|size47149,length=47149>
##contig=<ID=scaffold7189|size72152,length=72152>
##contig=<ID=scaffold7190|size47143,length=47143>
##contig=<ID=scaffold7191|size47140,length=47140>
##contig=<ID=scaffold7192|size47133,length=47133>
##contig=<ID=scaffold7193|size47129,length=47129>
##contig=<ID=scaffold7194|size80439,length=80439>
##contig=<ID=scaffold7195|size65380,length=65380>
##contig=<ID=scaffold7196|size90430,length=90430>
##contig=<ID=scaffold7197|size47117,length=47117>
##contig=<ID=scaffold7198|size69639,length=69639>
##contig=<ID=scaffold7199|size132191,length=132191>
##contig=<ID=scaffold7200|size93918,length=93918>
##contig=<ID=scaffold7201|size47095,length=47095>
##contig=<ID=scaffold7202|size86213,length=86213>
##contig=<ID=scaffold7203|size65178,length=65178>
##contig=<ID=scaffold7204|size71923,length=71923>
##contig=<ID=scaffold7205|size99192,length=99192>
##contig=<ID=scaffold7206|size47077,length=47077>
##contig=<ID=scaffold7207|size174280,length=174280>
##contig=<ID=scaffold7208|size47072,length=47072>
##contig=<ID=scaffold7209|size47072,length=47072>
##contig=<ID=scaffold7210|size47058,length=47058>
##contig=<ID=scaffold7211|size47057,length=47057>
##contig=<ID=scaffold7212|size72552,length=72552>
##contig=<ID=scaffold7213|size47041,length=47041>
##contig=<ID=scaffold7214|size47030,length=47030>
##contig=<ID=scaffold7215|size61999,length=61999>
##contig=<ID=scaffold7216|size47029,length=47029>
##contig=<ID=scaffold7217|size47019,length=47019>
##contig=<ID=scaffold7218|size47018,length=47018>
##contig=<ID=scaffold7219|size47016,length=47016>
##contig=<ID=scaffold7220|size121070,length=121070>
##contig=<ID=scaffold7221|size63066,length=63066>
##contig=<ID=scaffold7222|size46999,length=46999>
##contig=<ID=scaffold7223|size46995,length=46995>
##contig=<ID=scaffold7224|size46994,length=46994>
##contig=<ID=scaffold7225|size54822,length=54822>
##contig=<ID=scaffold7226|size62128,length=62128>
##contig=<ID=scaffold7227|size90764,length=90764>
##contig=<ID=scaffold7228|size89676,length=89676>
##contig=<ID=scaffold7229|size84191,length=84191>
##contig=<ID=scaffold7230|size46940,length=46940>
##contig=<ID=scaffold7231|size61063,length=61063>
##contig=<ID=scaffold7232|size82752,length=82752>
##contig=<ID=scaffold7233|size64571,length=64571>
##contig=<ID=scaffold7234|size46906,length=46906>
##contig=<ID=scaffold7235|size46902,length=46902>
##contig=<ID=scaffold7236|size46901,length=46901>
##contig=<ID=scaffold7237|size85871,length=85871>
##contig=<ID=scaffold7238|size46892,length=46892>
##contig=<ID=scaffold7239|size46888,length=46888>
##contig=<ID=scaffold7240|size98753,length=98753>
##contig=<ID=scaffold7241|size46878,length=46878>
##contig=<ID=scaffold7242|size46877,length=46877>
##contig=<ID=scaffold7243|size46875,length=46875>
##contig=<ID=scaffold7244|size59465,length=59465>
##contig=<ID=scaffold7245|size71943,length=71943>
##contig=<ID=scaffold7246|size46866,length=46866>
##contig=<ID=scaffold7247|size46856,length=46856>
##contig=<ID=scaffold7248|size85943,length=85943>
##contig=<ID=scaffold7249|size66416,length=66416>
##contig=<ID=scaffold7250|size108542,length=108542>
##contig=<ID=scaffold7251|size46827,length=46827>
##contig=<ID=scaffold7252|size46821,length=46821>
##contig=<ID=scaffold7253|size46818,length=46818>
##contig=<ID=scaffold7254|size46811,length=46811>
##contig=<ID=scaffold7255|size92623,length=92623>
##contig=<ID=scaffold7256|size46807,length=46807>
##contig=<ID=scaffold7257|size46805,length=46805>
##contig=<ID=scaffold7258|size46798,length=46798>
##contig=<ID=scaffold7259|size46796,length=46796>
##contig=<ID=scaffold7260|size131775,length=131775>
##contig=<ID=scaffold7261|size46791,length=46791>
##contig=<ID=scaffold7262|size46788,length=46788>
##contig=<ID=scaffold7263|size80844,length=80844>
##contig=<ID=scaffold7264|size111833,length=111833>
##contig=<ID=scaffold7265|size65227,length=65227>
##contig=<ID=scaffold7266|size74128,length=74128>
##contig=<ID=scaffold7267|size65595,length=65595>
##contig=<ID=scaffold7268|size46733,length=46733>
##contig=<ID=scaffold7269|size74079,length=74079>
##contig=<ID=scaffold7270|size70645,length=70645>
##contig=<ID=scaffold7271|size46729,length=46729>
##contig=<ID=scaffold7272|size58913,length=58913>
##contig=<ID=scaffold7273|size58639,length=58639>
##contig=<ID=scaffold7274|size46722,length=46722>
##contig=<ID=scaffold7275|size46714,length=46714>
##contig=<ID=scaffold7276|size46712,length=46712>
##contig=<ID=scaffold7277|size46698,length=46698>
##contig=<ID=scaffold7278|size60121,length=60121>
##contig=<ID=scaffold7279|size46692,length=46692>
##contig=<ID=scaffold7280|size55554,length=55554>
##contig=<ID=scaffold7281|size46667,length=46667>
##contig=<ID=scaffold7282|size72990,length=72990>
##contig=<ID=scaffold7283|size62779,length=62779>
##contig=<ID=scaffold7284|size46655,length=46655>
##contig=<ID=scaffold7285|size88988,length=88988>
##contig=<ID=scaffold7286|size77682,length=77682>
##contig=<ID=scaffold7287|size105582,length=105582>
##contig=<ID=scaffold7288|size46609,length=46609>
##contig=<ID=scaffold7289|size95286,length=95286>
##contig=<ID=scaffold7290|size46584,length=46584>
##contig=<ID=scaffold7291|size78285,length=78285>
##contig=<ID=scaffold7292|size46564,length=46564>
##contig=<ID=scaffold7293|size46558,length=46558>
##contig=<ID=scaffold7294|size46533,length=46533>
##contig=<ID=scaffold7295|size46532,length=46532>
##contig=<ID=scaffold7296|size61970,length=61970>
##contig=<ID=scaffold7297|size46522,length=46522>
##contig=<ID=scaffold7298|size46519,length=46519>
##contig=<ID=scaffold7299|size46518,length=46518>
##contig=<ID=scaffold7300|size61758,length=61758>
##contig=<ID=scaffold7301|size117656,length=117656>
##contig=<ID=scaffold7302|size46500,length=46500>
##contig=<ID=scaffold7303|size46495,length=46495>
##contig=<ID=scaffold7304|size63610,length=63610>
##contig=<ID=scaffold7305|size76496,length=76496>
##contig=<ID=scaffold7306|size46489,length=46489>
##contig=<ID=scaffold7307|size46484,length=46484>
##contig=<ID=scaffold7308|size96409,length=96409>
##contig=<ID=scaffold7309|size59297,length=59297>
##contig=<ID=scaffold7310|size46470,length=46470>
##contig=<ID=scaffold7311|size46464,length=46464>
##contig=<ID=scaffold7312|size218073,length=218073>
##contig=<ID=scaffold7313|size46460,length=46460>
##contig=<ID=scaffold7314|size46459,length=46459>
##contig=<ID=scaffold7315|size46457,length=46457>
##contig=<ID=scaffold7316|size94396,length=94396>
##contig=<ID=scaffold7317|size46454,length=46454>
##contig=<ID=scaffold7318|size46446,length=46446>
##contig=<ID=scaffold7319|size81451,length=81451>
##contig=<ID=scaffold7320|size46436,length=46436>
##contig=<ID=scaffold7321|size55420,length=55420>
##contig=<ID=scaffold7322|size46429,length=46429>
##contig=<ID=scaffold7323|size88374,length=88374>
##contig=<ID=scaffold7324|size46420,length=46420>
##contig=<ID=scaffold7325|size52710,length=52710>
##contig=<ID=scaffold7326|size85034,length=85034>
##contig=<ID=scaffold7327|size46397,length=46397>
##contig=<ID=scaffold7328|size100441,length=100441>
##contig=<ID=scaffold7329|size46377,length=46377>
##contig=<ID=scaffold7330|size100548,length=100548>
##contig=<ID=scaffold7331|size46362,length=46362>
##contig=<ID=scaffold7332|size46358,length=46358>
##contig=<ID=scaffold7333|size77698,length=77698>
##contig=<ID=scaffold7334|size58420,length=58420>
##contig=<ID=scaffold7335|size46321,length=46321>
##contig=<ID=scaffold7336|size46317,length=46317>
##contig=<ID=scaffold7337|size46304,length=46304>
##contig=<ID=scaffold7338|size46285,length=46285>
##contig=<ID=scaffold7339|size148541,length=148541>
##contig=<ID=scaffold7340|size46273,length=46273>
##contig=<ID=scaffold7341|size78526,length=78526>
##contig=<ID=scaffold7342|size46254,length=46254>
##contig=<ID=scaffold7343|size46253,length=46253>
##contig=<ID=scaffold7344|size46251,length=46251>
##contig=<ID=scaffold7345|size56797,length=56797>
##contig=<ID=scaffold7346|size46244,length=46244>
##contig=<ID=scaffold7347|size46241,length=46241>
##contig=<ID=scaffold7348|size76379,length=76379>
##contig=<ID=scaffold7349|size73193,length=73193>
##contig=<ID=scaffold7350|size75352,length=75352>
##contig=<ID=scaffold7351|size71215,length=71215>
##contig=<ID=scaffold7352|size46198,length=46198>
##contig=<ID=scaffold7353|size117235,length=117235>
##contig=<ID=scaffold7354|size99212,length=99212>
##contig=<ID=scaffold7355|size46185,length=46185>
##contig=<ID=scaffold7356|size111678,length=111678>
##contig=<ID=scaffold7357|size46155,length=46155>
##contig=<ID=scaffold7358|size122426,length=122426>
##contig=<ID=scaffold7359|size46131,length=46131>
##contig=<ID=scaffold7360|size46130,length=46130>
##contig=<ID=scaffold7361|size46127,length=46127>
##contig=<ID=scaffold7362|size75771,length=75771>
##contig=<ID=scaffold7363|size101262,length=101262>
##contig=<ID=scaffold7364|size46106,length=46106>
##contig=<ID=scaffold7365|size77454,length=77454>
##contig=<ID=scaffold7366|size46105,length=46105>
##contig=<ID=scaffold7367|size46104,length=46104>
##contig=<ID=scaffold7368|size46094,length=46094>
##contig=<ID=scaffold7369|size69967,length=69967>
##contig=<ID=scaffold7370|size56898,length=56898>
##contig=<ID=scaffold7371|size46080,length=46080>
##contig=<ID=scaffold7372|size85143,length=85143>
##contig=<ID=scaffold7373|size152221,length=152221>
##contig=<ID=scaffold7374|size61697,length=61697>
##contig=<ID=scaffold7375|size46046,length=46046>
##contig=<ID=scaffold7376|size46044,length=46044>
##contig=<ID=scaffold7377|size46038,length=46038>
##contig=<ID=scaffold7378|size68517,length=68517>
##contig=<ID=scaffold7379|size124753,length=124753>
##contig=<ID=scaffold7380|size45996,length=45996>
##contig=<ID=scaffold7381|size74933,length=74933>
##contig=<ID=scaffold7382|size45977,length=45977>
##contig=<ID=scaffold7383|size89025,length=89025>
##contig=<ID=scaffold7384|size69529,length=69529>
##contig=<ID=scaffold7385|size195724,length=195724>
##contig=<ID=scaffold7386|size122511,length=122511>
##contig=<ID=scaffold7387|size82057,length=82057>
##contig=<ID=scaffold7388|size67646,length=67646>
##contig=<ID=scaffold7389|size103885,length=103885>
##contig=<ID=scaffold7390|size129933,length=129933>
##contig=<ID=scaffold7391|size83716,length=83716>
##contig=<ID=scaffold7392|size94449,length=94449>
##contig=<ID=scaffold7393|size256918,length=256918>
##contig=<ID=scaffold7394|size59857,length=59857>
##contig=<ID=scaffold7395|size137184,length=137184>
##contig=<ID=scaffold7396|size45927,length=45927>
##contig=<ID=scaffold7397|size45926,length=45926>
##contig=<ID=scaffold7398|size45914,length=45914>
##contig=<ID=scaffold7399|size45897,length=45897>
##contig=<ID=scaffold7400|size45896,length=45896>
##contig=<ID=scaffold7401|size85351,length=85351>
##contig=<ID=scaffold7402|size87234,length=87234>
##contig=<ID=scaffold7403|size55294,length=55294>
##contig=<ID=scaffold7404|size45881,length=45881>
##contig=<ID=scaffold7405|size45879,length=45879>
##contig=<ID=scaffold7406|size117383,length=117383>
##contig=<ID=scaffold7407|size131923,length=131923>
##contig=<ID=scaffold7408|size144973,length=144973>
##contig=<ID=scaffold7409|size77689,length=77689>
##contig=<ID=scaffold7410|size45860,length=45860>
##contig=<ID=scaffold7411|size61932,length=61932>
##contig=<ID=scaffold7412|size143471,length=143471>
##contig=<ID=scaffold7413|size45853,length=45853>
##contig=<ID=scaffold7414|size92502,length=92502>
##contig=<ID=scaffold7415|size45840,length=45840>
##contig=<ID=scaffold7416|size55848,length=55848>
##contig=<ID=scaffold7417|size86793,length=86793>
##contig=<ID=scaffold7418|size45832,length=45832>
##contig=<ID=scaffold7419|size45831,length=45831>
##contig=<ID=scaffold7420|size45816,length=45816>
##contig=<ID=scaffold7421|size45809,length=45809>
##contig=<ID=scaffold7422|size64439,length=64439>
##contig=<ID=scaffold7423|size132347,length=132347>
##contig=<ID=scaffold7424|size45787,length=45787>
##contig=<ID=scaffold7425|size45778,length=45778>
##contig=<ID=scaffold7426|size57284,length=57284>
##contig=<ID=scaffold7427|size76717,length=76717>
##contig=<ID=scaffold7428|size113059,length=113059>
##contig=<ID=scaffold7429|size71150,length=71150>
##contig=<ID=scaffold7430|size45751,length=45751>
##contig=<ID=scaffold7431|size139680,length=139680>
##contig=<ID=scaffold7432|size45746,length=45746>
##contig=<ID=scaffold7433|size82118,length=82118>
##contig=<ID=scaffold7434|size45728,length=45728>
##contig=<ID=scaffold7435|size75371,length=75371>
##contig=<ID=scaffold7436|size128972,length=128972>
##contig=<ID=scaffold7437|size45715,length=45715>
##contig=<ID=scaffold7438|size45709,length=45709>
##contig=<ID=scaffold7439|size79438,length=79438>
##contig=<ID=scaffold7440|size131170,length=131170>
##contig=<ID=scaffold7441|size45708,length=45708>
##contig=<ID=scaffold7442|size45695,length=45695>
##contig=<ID=scaffold7443|size73689,length=73689>
##contig=<ID=scaffold7444|size45639,length=45639>
##contig=<ID=scaffold7445|size97239,length=97239>
##contig=<ID=scaffold7446|size76767,length=76767>
##contig=<ID=scaffold7447|size45626,length=45626>
##contig=<ID=scaffold7448|size45626,length=45626>
##contig=<ID=scaffold7449|size58140,length=58140>
##contig=<ID=scaffold7450|size45603,length=45603>
##contig=<ID=scaffold7451|size82932,length=82932>
##contig=<ID=scaffold7452|size119064,length=119064>
##contig=<ID=scaffold7453|size68071,length=68071>
##contig=<ID=scaffold7454|size89729,length=89729>
##contig=<ID=scaffold7455|size45567,length=45567>
##contig=<ID=scaffold7456|size45560,length=45560>
##contig=<ID=scaffold7457|size75215,length=75215>
##contig=<ID=scaffold7458|size125459,length=125459>
##contig=<ID=scaffold7459|size45543,length=45543>
##contig=<ID=scaffold7460|size45542,length=45542>
##contig=<ID=scaffold7461|size45540,length=45540>
##contig=<ID=scaffold7462|size62689,length=62689>
##contig=<ID=scaffold7463|size45537,length=45537>
##contig=<ID=scaffold7464|size45529,length=45529>
##contig=<ID=scaffold7465|size77766,length=77766>
##contig=<ID=scaffold7466|size86745,length=86745>
##contig=<ID=scaffold7467|size77639,length=77639>
##contig=<ID=scaffold7468|size45517,length=45517>
##contig=<ID=scaffold7469|size45516,length=45516>
##contig=<ID=scaffold7470|size126721,length=126721>
##contig=<ID=scaffold7471|size45506,length=45506>
##contig=<ID=scaffold7472|size121272,length=121272>
##contig=<ID=scaffold7473|size119969,length=119969>
##contig=<ID=scaffold7474|size59137,length=59137>
##contig=<ID=scaffold7475|size45494,length=45494>
##contig=<ID=scaffold7476|size94707,length=94707>
##contig=<ID=scaffold7477|size45488,length=45488>
##contig=<ID=scaffold7478|size78250,length=78250>
##contig=<ID=scaffold7479|size45470,length=45470>
##contig=<ID=scaffold7480|size54891,length=54891>
##contig=<ID=scaffold7481|size62474,length=62474>
##contig=<ID=scaffold7482|size87948,length=87948>
##contig=<ID=scaffold7483|size45457,length=45457>
##contig=<ID=scaffold7484|size45450,length=45450>
##contig=<ID=scaffold7485|size45446,length=45446>
##contig=<ID=scaffold7486|size45445,length=45445>
##contig=<ID=scaffold7487|size66608,length=66608>
##contig=<ID=scaffold7488|size45436,length=45436>
##contig=<ID=scaffold7489|size45426,length=45426>
##contig=<ID=scaffold7490|size155950,length=155950>
##contig=<ID=scaffold7491|size79811,length=79811>
##contig=<ID=scaffold7492|size45419,length=45419>
##contig=<ID=scaffold7493|size83344,length=83344>
##contig=<ID=scaffold7494|size64371,length=64371>
##contig=<ID=scaffold7495|size74862,length=74862>
##contig=<ID=scaffold7496|size45382,length=45382>
##contig=<ID=scaffold7497|size59607,length=59607>
##contig=<ID=scaffold7498|size45377,length=45377>
##contig=<ID=scaffold7499|size45376,length=45376>
##contig=<ID=scaffold7500|size78760,length=78760>
##contig=<ID=scaffold7501|size45349,length=45349>
##contig=<ID=scaffold7502|size83465,length=83465>
##contig=<ID=scaffold7503|size78535,length=78535>
##contig=<ID=scaffold7504|size86222,length=86222>
##contig=<ID=scaffold7505|size45325,length=45325>
##contig=<ID=scaffold7506|size45316,length=45316>
##contig=<ID=scaffold7507|size45314,length=45314>
##contig=<ID=scaffold7508|size52934,length=52934>
##contig=<ID=scaffold7509|size45305,length=45305>
##contig=<ID=scaffold7510|size110086,length=110086>
##contig=<ID=scaffold7511|size45295,length=45295>
##contig=<ID=scaffold7512|size91860,length=91860>
##contig=<ID=scaffold7513|size45292,length=45292>
##contig=<ID=scaffold7514|size60922,length=60922>
##contig=<ID=scaffold7515|size45282,length=45282>
##contig=<ID=scaffold7516|size45282,length=45282>
##contig=<ID=scaffold7517|size45279,length=45279>
##contig=<ID=scaffold7518|size85053,length=85053>
##contig=<ID=scaffold7519|size55256,length=55256>
##contig=<ID=scaffold7520|size89626,length=89626>
##contig=<ID=scaffold7521|size58885,length=58885>
##contig=<ID=scaffold7522|size53812,length=53812>
##contig=<ID=scaffold7523|size60194,length=60194>
##contig=<ID=scaffold7524|size118322,length=118322>
##contig=<ID=scaffold7525|size45236,length=45236>
##contig=<ID=scaffold7526|size64979,length=64979>
##contig=<ID=scaffold7527|size90386,length=90386>
##contig=<ID=scaffold7528|size45216,length=45216>
##contig=<ID=scaffold7529|size45215,length=45215>
##contig=<ID=scaffold7530|size71103,length=71103>
##contig=<ID=scaffold7531|size45190,length=45190>
##contig=<ID=scaffold7532|size93235,length=93235>
##contig=<ID=scaffold7533|size45173,length=45173>
##contig=<ID=scaffold7534|size58921,length=58921>
##contig=<ID=scaffold7535|size45153,length=45153>
##contig=<ID=scaffold7536|size100504,length=100504>
##contig=<ID=scaffold7537|size45137,length=45137>
##contig=<ID=scaffold7538|size45130,length=45130>
##contig=<ID=scaffold7539|size45120,length=45120>
##contig=<ID=scaffold7540|size94211,length=94211>
##contig=<ID=scaffold7541|size45100,length=45100>
##contig=<ID=scaffold7542|size115903,length=115903>
##contig=<ID=scaffold7543|size89180,length=89180>
##contig=<ID=scaffold7544|size75996,length=75996>
##contig=<ID=scaffold7545|size73665,length=73665>
##contig=<ID=scaffold7546|size59532,length=59532>
##contig=<ID=scaffold7547|size45057,length=45057>
##contig=<ID=scaffold7548|size45048,length=45048>
##contig=<ID=scaffold7549|size111641,length=111641>
##contig=<ID=scaffold7550|size45041,length=45041>
##contig=<ID=scaffold7551|size90763,length=90763>
##contig=<ID=scaffold7552|size45033,length=45033>
##contig=<ID=scaffold7553|size45032,length=45032>
##contig=<ID=scaffold7554|size95047,length=95047>
##contig=<ID=scaffold7555|size45020,length=45020>
##contig=<ID=scaffold7556|size45020,length=45020>
##contig=<ID=scaffold7557|size45009,length=45009>
##contig=<ID=scaffold7558|size58135,length=58135>
##contig=<ID=scaffold7559|size45008,length=45008>
##contig=<ID=scaffold7560|size90880,length=90880>
##contig=<ID=scaffold7561|size99453,length=99453>
##contig=<ID=scaffold7562|size82644,length=82644>
##contig=<ID=scaffold7563|size44966,length=44966>
##contig=<ID=scaffold7564|size139168,length=139168>
##contig=<ID=scaffold7565|size44941,length=44941>
##contig=<ID=scaffold7566|size64230,length=64230>
##contig=<ID=scaffold7567|size44914,length=44914>
##contig=<ID=scaffold7568|size44903,length=44903>
##contig=<ID=scaffold7569|size44900,length=44900>
##contig=<ID=scaffold7570|size44886,length=44886>
##contig=<ID=scaffold7571|size77911,length=77911>
##contig=<ID=scaffold7572|size44872,length=44872>
##contig=<ID=scaffold7573|size66410,length=66410>
##contig=<ID=scaffold7574|size61732,length=61732>
##contig=<ID=scaffold7575|size44866,length=44866>
##contig=<ID=scaffold7576|size120085,length=120085>
##contig=<ID=scaffold7577|size78704,length=78704>
##contig=<ID=scaffold7578|size67662,length=67662>
##contig=<ID=scaffold7579|size122919,length=122919>
##contig=<ID=scaffold7580|size44837,length=44837>
##contig=<ID=scaffold7581|size44826,length=44826>
##contig=<ID=scaffold7582|size59180,length=59180>
##contig=<ID=scaffold7583|size99209,length=99209>
##contig=<ID=scaffold7584|size44793,length=44793>
##contig=<ID=scaffold7585|size63263,length=63263>
##contig=<ID=scaffold7586|size44781,length=44781>
##contig=<ID=scaffold7587|size44760,length=44760>
##contig=<ID=scaffold7588|size44759,length=44759>
##contig=<ID=scaffold7589|size44756,length=44756>
##contig=<ID=scaffold7590|size44755,length=44755>
##contig=<ID=scaffold7591|size87060,length=87060>
##contig=<ID=scaffold7592|size82696,length=82696>
##contig=<ID=scaffold7593|size126310,length=126310>
##contig=<ID=scaffold7594|size44745,length=44745>
##contig=<ID=scaffold7595|size44741,length=44741>
##contig=<ID=scaffold7596|size100622,length=100622>
##contig=<ID=scaffold7597|size44729,length=44729>
##contig=<ID=scaffold7598|size98372,length=98372>
##contig=<ID=scaffold7599|size99901,length=99901>
##contig=<ID=scaffold7600|size86984,length=86984>
##contig=<ID=scaffold7601|size71268,length=71268>
##contig=<ID=scaffold7602|size44690,length=44690>
##contig=<ID=scaffold7603|size143870,length=143870>
##contig=<ID=scaffold7604|size44677,length=44677>
##contig=<ID=scaffold7605|size44674,length=44674>
##contig=<ID=scaffold7606|size68271,length=68271>
##contig=<ID=scaffold7607|size44663,length=44663>
##contig=<ID=scaffold7608|size60352,length=60352>
##contig=<ID=scaffold7609|size62913,length=62913>
##contig=<ID=scaffold7610|size44658,length=44658>
##contig=<ID=scaffold7611|size68424,length=68424>
##contig=<ID=scaffold7612|size114243,length=114243>
##contig=<ID=scaffold7613|size82714,length=82714>
##contig=<ID=scaffold7614|size57476,length=57476>
##contig=<ID=scaffold7615|size44640,length=44640>
##contig=<ID=scaffold7616|size44640,length=44640>
##contig=<ID=scaffold7617|size44640,length=44640>
##contig=<ID=scaffold7618|size84558,length=84558>
##contig=<ID=scaffold7619|size44620,length=44620>
##contig=<ID=scaffold7620|size62165,length=62165>
##contig=<ID=scaffold7621|size92008,length=92008>
##contig=<ID=scaffold7622|size44604,length=44604>
##contig=<ID=scaffold7623|size44603,length=44603>
##contig=<ID=scaffold7624|size78003,length=78003>
##contig=<ID=scaffold7625|size66851,length=66851>
##contig=<ID=scaffold7626|size123145,length=123145>
##contig=<ID=scaffold7627|size60382,length=60382>
##contig=<ID=scaffold7628|size44559,length=44559>
##contig=<ID=scaffold7629|size73086,length=73086>
##contig=<ID=scaffold7630|size70245,length=70245>
##contig=<ID=scaffold7631|size88165,length=88165>
##contig=<ID=scaffold7632|size92693,length=92693>
##contig=<ID=scaffold7633|size66761,length=66761>
##contig=<ID=scaffold7634|size44529,length=44529>
##contig=<ID=scaffold7635|size168730,length=168730>
##contig=<ID=scaffold7636|size55137,length=55137>
##contig=<ID=scaffold7637|size169899,length=169899>
##contig=<ID=scaffold7638|size59232,length=59232>
##contig=<ID=scaffold7639|size101074,length=101074>
##contig=<ID=scaffold7640|size99468,length=99468>
##contig=<ID=scaffold7641|size106468,length=106468>
##contig=<ID=scaffold7642|size44501,length=44501>
##contig=<ID=scaffold7643|size57783,length=57783>
##contig=<ID=scaffold7644|size44490,length=44490>
##contig=<ID=scaffold7645|size44487,length=44487>
##contig=<ID=scaffold7646|size44483,length=44483>
##contig=<ID=scaffold7647|size44478,length=44478>
##contig=<ID=scaffold7648|size68441,length=68441>
##contig=<ID=scaffold7649|size44476,length=44476>
##contig=<ID=scaffold7650|size88606,length=88606>
##contig=<ID=scaffold7651|size110200,length=110200>
##contig=<ID=scaffold7652|size44438,length=44438>
##contig=<ID=scaffold7653|size44434,length=44434>
##contig=<ID=scaffold7654|size119894,length=119894>
##contig=<ID=scaffold7655|size44409,length=44409>
##contig=<ID=scaffold7656|size44400,length=44400>
##contig=<ID=scaffold7657|size44395,length=44395>
##contig=<ID=scaffold7658|size103941,length=103941>
##contig=<ID=scaffold7659|size44369,length=44369>
##contig=<ID=scaffold7660|size44366,length=44366>
##contig=<ID=scaffold7661|size44358,length=44358>
##contig=<ID=scaffold7662|size79698,length=79698>
##contig=<ID=scaffold7663|size44356,length=44356>
##contig=<ID=scaffold7664|size44343,length=44343>
##contig=<ID=scaffold7665|size44328,length=44328>
##contig=<ID=scaffold7666|size44326,length=44326>
##contig=<ID=scaffold7667|size71133,length=71133>
##contig=<ID=scaffold7668|size78231,length=78231>
##contig=<ID=scaffold7669|size65008,length=65008>
##contig=<ID=scaffold7670|size125214,length=125214>
##contig=<ID=scaffold7671|size96489,length=96489>
##contig=<ID=scaffold7672|size44293,length=44293>
##contig=<ID=scaffold7673|size76633,length=76633>
##contig=<ID=scaffold7674|size91571,length=91571>
##contig=<ID=scaffold7675|size44282,length=44282>
##contig=<ID=scaffold7676|size80917,length=80917>
##contig=<ID=scaffold7677|size44275,length=44275>
##contig=<ID=scaffold7678|size44275,length=44275>
##contig=<ID=scaffold7679|size91378,length=91378>
##contig=<ID=scaffold7680|size57289,length=57289>
##contig=<ID=scaffold7681|size44272,length=44272>
##contig=<ID=scaffold7682|size44257,length=44257>
##contig=<ID=scaffold7683|size80827,length=80827>
##contig=<ID=scaffold7684|size44246,length=44246>
##contig=<ID=scaffold7685|size72879,length=72879>
##contig=<ID=scaffold7686|size44229,length=44229>
##contig=<ID=scaffold7687|size44224,length=44224>
##contig=<ID=scaffold7688|size44222,length=44222>
##contig=<ID=scaffold7689|size44213,length=44213>
##contig=<ID=scaffold7690|size44212,length=44212>
##contig=<ID=scaffold7691|size44206,length=44206>
##contig=<ID=scaffold7692|size44197,length=44197>
##contig=<ID=scaffold7693|size124441,length=124441>
##contig=<ID=scaffold7694|size68327,length=68327>
##contig=<ID=scaffold7695|size72387,length=72387>
##contig=<ID=scaffold7696|size44184,length=44184>
##contig=<ID=scaffold7697|size44168,length=44168>
##contig=<ID=scaffold7698|size44168,length=44168>
##contig=<ID=scaffold7699|size44160,length=44160>
##contig=<ID=scaffold7700|size44157,length=44157>
##contig=<ID=scaffold7701|size59736,length=59736>
##contig=<ID=scaffold7702|size44150,length=44150>
##contig=<ID=scaffold7703|size106429,length=106429>
##contig=<ID=scaffold7704|size44138,length=44138>
##contig=<ID=scaffold7705|size155137,length=155137>
##contig=<ID=scaffold7706|size44123,length=44123>
##contig=<ID=scaffold7707|size83671,length=83671>
##contig=<ID=scaffold7708|size44110,length=44110>
##contig=<ID=scaffold7709|size127820,length=127820>
##contig=<ID=scaffold7710|size44104,length=44104>
##contig=<ID=scaffold7711|size59887,length=59887>
##contig=<ID=scaffold7712|size44092,length=44092>
##contig=<ID=scaffold7713|size44092,length=44092>
##contig=<ID=scaffold7714|size44090,length=44090>
##contig=<ID=scaffold7715|size79814,length=79814>
##contig=<ID=scaffold7716|size114506,length=114506>
##contig=<ID=scaffold7717|size44079,length=44079>
##contig=<ID=scaffold7718|size44077,length=44077>
##contig=<ID=scaffold7719|size44075,length=44075>
##contig=<ID=scaffold7720|size44065,length=44065>
##contig=<ID=scaffold7721|size59373,length=59373>
##contig=<ID=scaffold7722|size44057,length=44057>
##contig=<ID=scaffold7723|size65334,length=65334>
##contig=<ID=scaffold7724|size139475,length=139475>
##contig=<ID=scaffold7725|size55132,length=55132>
##contig=<ID=scaffold7726|size56790,length=56790>
##contig=<ID=scaffold7727|size44038,length=44038>
##contig=<ID=scaffold7728|size44037,length=44037>
##contig=<ID=scaffold7729|size110761,length=110761>
##contig=<ID=scaffold7730|size44032,length=44032>
##contig=<ID=scaffold7731|size44029,length=44029>
##contig=<ID=scaffold7732|size44028,length=44028>
##contig=<ID=scaffold7733|size44024,length=44024>
##contig=<ID=scaffold7734|size44023,length=44023>
##contig=<ID=scaffold7735|size44021,length=44021>
##contig=<ID=scaffold7736|size44021,length=44021>
##contig=<ID=scaffold7737|size44013,length=44013>
##contig=<ID=scaffold7738|size145818,length=145818>
##contig=<ID=scaffold7739|size44004,length=44004>
##contig=<ID=scaffold7740|size77742,length=77742>
##contig=<ID=scaffold7741|size74185,length=74185>
##contig=<ID=scaffold7742|size43983,length=43983>
##contig=<ID=scaffold7743|size51455,length=51455>
##contig=<ID=scaffold7744|size95614,length=95614>
##contig=<ID=scaffold7745|size75845,length=75845>
##contig=<ID=scaffold7746|size102341,length=102341>
##contig=<ID=scaffold7747|size82809,length=82809>
##contig=<ID=scaffold7748|size87851,length=87851>
##contig=<ID=scaffold7749|size43896,length=43896>
##contig=<ID=scaffold7750|size43894,length=43894>
##contig=<ID=scaffold7751|size61538,length=61538>
##contig=<ID=scaffold7752|size43886,length=43886>
##contig=<ID=scaffold7753|size66679,length=66679>
##contig=<ID=scaffold7754|size43867,length=43867>
##contig=<ID=scaffold7755|size43854,length=43854>
##contig=<ID=scaffold7756|size43853,length=43853>
##contig=<ID=scaffold7757|size90517,length=90517>
##contig=<ID=scaffold7758|size43837,length=43837>
##contig=<ID=scaffold7759|size90282,length=90282>
##contig=<ID=scaffold7760|size102829,length=102829>
##contig=<ID=scaffold7761|size43824,length=43824>
##contig=<ID=scaffold7762|size43811,length=43811>
##contig=<ID=scaffold7763|size71826,length=71826>
##contig=<ID=scaffold7764|size144758,length=144758>
##contig=<ID=scaffold7765|size43807,length=43807>
##contig=<ID=scaffold7766|size43798,length=43798>
##contig=<ID=scaffold7767|size43791,length=43791>
##contig=<ID=scaffold7768|size43784,length=43784>
##contig=<ID=scaffold7769|size43768,length=43768>
##contig=<ID=scaffold7770|size43766,length=43766>
##contig=<ID=scaffold7771|size62173,length=62173>
##contig=<ID=scaffold7772|size43755,length=43755>
##contig=<ID=scaffold7773|size59079,length=59079>
##contig=<ID=scaffold7774|size43752,length=43752>
##contig=<ID=scaffold7775|size43751,length=43751>
##contig=<ID=scaffold7776|size43747,length=43747>
##contig=<ID=scaffold7777|size73914,length=73914>
##contig=<ID=scaffold7778|size78220,length=78220>
##contig=<ID=scaffold7779|size110763,length=110763>
##contig=<ID=scaffold7780|size43736,length=43736>
##contig=<ID=scaffold7781|size72630,length=72630>
##contig=<ID=scaffold7782|size93510,length=93510>
##contig=<ID=scaffold7783|size43717,length=43717>
##contig=<ID=scaffold7784|size43709,length=43709>
##contig=<ID=scaffold7785|size56780,length=56780>
##contig=<ID=scaffold7786|size79490,length=79490>
##contig=<ID=scaffold7787|size43688,length=43688>
##contig=<ID=scaffold7788|size129579,length=129579>
##contig=<ID=scaffold7789|size43670,length=43670>
##contig=<ID=scaffold7790|size43668,length=43668>
##contig=<ID=scaffold7791|size43667,length=43667>
##contig=<ID=scaffold7792|size68911,length=68911>
##contig=<ID=scaffold7793|size62000,length=62000>
##contig=<ID=scaffold7794|size43638,length=43638>
##contig=<ID=scaffold7795|size43636,length=43636>
##contig=<ID=scaffold7796|size43626,length=43626>
##contig=<ID=scaffold7797|size43625,length=43625>
##contig=<ID=scaffold7798|size43623,length=43623>
##contig=<ID=scaffold7799|size43618,length=43618>
##contig=<ID=scaffold7800|size43615,length=43615>
##contig=<ID=scaffold7801|size43615,length=43615>
##contig=<ID=scaffold7802|size80172,length=80172>
##contig=<ID=scaffold7803|size55833,length=55833>
##contig=<ID=scaffold7804|size101798,length=101798>
##contig=<ID=scaffold7805|size43579,length=43579>
##contig=<ID=scaffold7806|size61244,length=61244>
##contig=<ID=scaffold7807|size43555,length=43555>
##contig=<ID=scaffold7808|size121896,length=121896>
##contig=<ID=scaffold7809|size43546,length=43546>
##contig=<ID=scaffold7810|size73577,length=73577>
##contig=<ID=scaffold7811|size61567,length=61567>
##contig=<ID=scaffold7812|size43535,length=43535>
##contig=<ID=scaffold7813|size53488,length=53488>
##contig=<ID=scaffold7814|size43530,length=43530>
##contig=<ID=scaffold7815|size43530,length=43530>
##contig=<ID=scaffold7816|size43519,length=43519>
##contig=<ID=scaffold7817|size64869,length=64869>
##contig=<ID=scaffold7818|size43516,length=43516>
##contig=<ID=scaffold7819|size43504,length=43504>
##contig=<ID=scaffold7820|size43503,length=43503>
##contig=<ID=scaffold7821|size43502,length=43502>
##contig=<ID=scaffold7822|size57594,length=57594>
##contig=<ID=scaffold7823|size43489,length=43489>
##contig=<ID=scaffold7824|size77436,length=77436>
##contig=<ID=scaffold7825|size43471,length=43471>
##contig=<ID=scaffold7826|size43469,length=43469>
##contig=<ID=scaffold7827|size43463,length=43463>
##contig=<ID=scaffold7828|size43459,length=43459>
##contig=<ID=scaffold7829|size43457,length=43457>
##contig=<ID=scaffold7830|size94541,length=94541>
##contig=<ID=scaffold7831|size51219,length=51219>
##contig=<ID=scaffold7832|size71977,length=71977>
##contig=<ID=scaffold7833|size43426,length=43426>
##contig=<ID=scaffold7834|size43423,length=43423>
##contig=<ID=scaffold7835|size78148,length=78148>
##contig=<ID=scaffold7836|size43412,length=43412>
##contig=<ID=scaffold7837|size87588,length=87588>
##contig=<ID=scaffold7838|size77260,length=77260>
##contig=<ID=scaffold7839|size43389,length=43389>
##contig=<ID=scaffold7840|size98683,length=98683>
##contig=<ID=scaffold7841|size74535,length=74535>
##contig=<ID=scaffold7842|size43363,length=43363>
##contig=<ID=scaffold7843|size59006,length=59006>
##contig=<ID=scaffold7844|size58760,length=58760>
##contig=<ID=scaffold7845|size43317,length=43317>
##contig=<ID=scaffold7846|size43312,length=43312>
##contig=<ID=scaffold7847|size43310,length=43310>
##contig=<ID=scaffold7848|size61006,length=61006>
##contig=<ID=scaffold7849|size43306,length=43306>
##contig=<ID=scaffold7850|size60451,length=60451>
[truncated: 14,276,429 more chars]
